# Supplementary material for: MERRAclim, a high-resolution global dataset of remotely sensed bioclimatic variables for ecological modelling
Source: Sci Data. 2017 Jun 20;4:170078. doi: 10.1038/sdata.2017.78 (PMC5477563; doi:10.1038/sdata.2017.78)
Supplement: Supplementary Information [file sdata201778-s2.xlsx]

## Sheet: FieldDescriptor
Fields	Description
Version	Version of the dataset compared: max, mean, min. For the temperature related variables there are no differences between versions, the version is therefore "all".
Decade	Decade of the dataset compared: 1980s, 1990s, 2000s.
bioName	Name of the bioclimatic variable compared: bio1, bio2, bio3, bio4, bio5, bio6, bio7, bio8, bio9, bio10, bio11, bio12, bio13, bio14, bio15, bio16, bio17, bio18, bio19
Pearson Correlation	Pearson’s correlation index
Intercept	Intercept of the linear regression: bio(MERRAclim) = intercept + slope*bio(WorldClim)
Slope	Slope of the linear regression: bio(MERRAclim) = intercept + slope*bio(WorldClim)
rSquared	Adjusted R2 of the linear regression: bio(MERRAclim) = intercept + slope*bio(WorldClim)
pValue	p-value of the linear regression: bio(MERRAclim) = intercept + slope*bio(WorldClim)
BioIQR	Interquartile Range of the residuals of the linear regression: bio(MERRAclim) = intercept + slope*bio(WorldClim)
TopLimit	Largest residual non outlier of the linear regression: bio(MERRAclim) = intercept + slope*bio(WorldClim)
BottomLimit	Smallest residual non outlier of the linear regression: bio(MERRAclim) = intercept + slope*bio(WorldClim)
Outliers Area km2	Sum of the area (in km2) covered by the outliers of the linear regression: bio(MERRAclim) = intercept + slope*bio(WorldClim)
Proportion	Proportion of the area of comparison defined as residuals outliers for the linear regression: bio(MERRAclim) = intercept + slope*bio(WorldClim)

## Sheet: ComparisonResults
Version	Decade	bioName	Pearson Correlation	intercept	slope	rSquared	pValue	BioIQR	TopLimit	BottomLimit	Outliers Area km2	Proportion
all	1980	bio1	0.97	13.9337	1.01577	0.933731	< 2.2e-16	28.6717	56.828	-57.8457	978152	0.0133792
all	1980	bio10	0.9	31.7584	0.968927	0.81654	< 2.2e-16	32.8481	65.3292	-66.0318	649435	0.008883
all	1980	bio11	0.98	4.14463	1.0396	0.962661	< 2.2e-16	30.9415	62.249	-61.5065	5.39211e+06	0.0737535
all	1980	bio2	0.6	42.3837	1.46358	0.356935	< 2.2e-16	84.1354	142.001	-167.32	28903.3	0.00039534
all	1980	bio3	0.85	31.5694	0.477707	0.717298	< 2.2e-16	5.73669	11.6698	-11.2741	1.84269e+06	0.0252044
all	1980	bio4	0.98	636.927	1.07179	0.959458	< 2.2e-16	933.049	1841.71	-1889.3	2.11559e+06	0.0289371
all	1980	bio5	0.79	99.2924	0.916496	0.620961	< 2.2e-16	53.063	107.472	-104.708	396237	0.00541975
all	1980	bio6	0.96	-67.9431	1.30665	0.930157	< 2.2e-16	59.1174	117.163	-119.287	1.23637e+06	0.0169111
all	1980	bio7	0.95	17.5067	1.4284	0.898926	< 2.2e-16	67.686	135.355	-135.285	1.03424e+06	0.0141464
all	1990	bio1	0.97	16.5575	1.01135	0.93537	< 2.2e-16	27.4747	54.6911	-55.1846	1.08675e+06	0.0148646
all	1990	bio10	0.91	31.5678	0.97715	0.828094	< 2.2e-16	30.2355	60.093	-60.8156	858517	0.0117428
all	1990	bio11	0.98	9.81968	1.02261	0.962787	< 2.2e-16	29.7885	60.2761	-58.8641	1.74291e+06	0.0238395
all	1990	bio2	0.6	42.4415	1.44952	0.356212	< 2.2e-16	83.3867	143.322	-164.887	33224.4	0.000454445
all	1990	bio3	0.84	32.5611	0.463124	0.700976	< 2.2e-16	6.40683	13.1613	-12.4627	1.19562e+06	0.0163538
all	1990	bio4	0.98	667.464	1.04951	0.958874	< 2.2e-16	915.485	1807.89	-1853	2.04536e+06	0.0279765
all	1990	bio5	0.79	98.2623	0.923571	0.628156	< 2.2e-16	52.3398	105.668	-103.533	441392	0.00603738
all	1990	bio6	0.97	-59.3437	1.27438	0.933855	< 2.2e-16	56.0212	111.015	-113.052	1.15152e+06	0.0157505
all	1990	bio7	0.95	23.8765	1.38064	0.896072	< 2.2e-16	65.5137	130.821	-131.177	906885	0.0124044
max	1980	bio12	0.65	0.0105087	3.68597e-06	0.412028	< 2.2e-16	0.00480983	0.00958749	-0.00964533	259274	0.00381884
max	1980	bio13	0.52	0.0164583	1.40194e-05	0.272355	< 2.2e-16	0.00400438	0.00815165	-0.00786095	711973	0.0104866
max	1980	bio14	0.28	0.00850115	3.94878e-05	0.0804191	< 2.2e-16	0.0078839	0.0147544	-0.0150747	538.591	7.93289e-06
max	1980	bio15	0.12	0.283308	0.000545294	0.0150678	< 2.2e-16	0.231649	0.418528	-0.299969	342.315	5.04194e-06
max	1980	bio16	0.56	0.0152429	6.03888e-06	0.313843	< 2.2e-16	0.00417851	0.008514	-0.00819877	646073	0.00951599
max	1980	bio17	0.3	0.0092296	1.27828e-05	0.0914623	< 2.2e-16	0.00803351	0.0141553	-0.014973	2303.74	3.39317e-05
max	1980	bio18	0.45	0.0151706	7.14404e-06	0.213239	< 2.2e-16	0.00445811	0.0090202	-0.0087979	308979	0.00455095
max	1980	bio19	0.43	0.00935941	9.38972e-06	0.184343	< 2.2e-16	0.00842156	0.0148474	-0.0165458	4000.38	5.89215e-05
max	1980	bio8	0.67	153.328	0.460418	0.43976	< 2.2e-16	44.9867	89.8591	-90.0811	2.82885e+06	0.038693
max	1980	bio9	0.89	-19.6984	0.990457	0.786799	< 2.2e-16	63.6399	137.955	-116.537	5.13923e+06	0.0702946
mean	1980	bio12	0.71	0.00617584	3.76429e-06	0.487969	< 2.2e-16	0.00391387	0.00776497	-0.00788557	378393	0.00557334
mean	1980	bio13	0.69	0.0105345	2.01792e-05	0.469234	< 2.2e-16	0.00393227	0.00792397	-0.00774592	463780	0.006831
mean	1980	bio14	0.32	0.0054407	3.73947e-05	0.105939	< 2.2e-16	0.00574321	0.0111861	-0.0115285	63744.8	0.000938896
mean	1980	bio15	0.34	0.190045	0.00109559	0.115636	< 2.2e-16	0.166637	0.336296	-0.304875	765.627	1.12769e-05
mean	1980	bio16	0.71	0.00956468	8.07594e-06	0.492167	< 2.2e-16	0.00391088	0.00791904	-0.00772283	506621	0.00746201
mean	1980	bio17	0.35	0.00584163	1.23716e-05	0.122826	< 2.2e-16	0.00594819	0.0116326	-0.0118576	22959.7	0.000338173
mean	1980	bio18	0.57	0.00968415	7.96617e-06	0.29726	< 2.2e-16	0.00357831	0.0070554	-0.00725723	605128	0.00891292
mean	1980	bio19	0.49	0.00599225	9.39238e-06	0.238276	< 2.2e-16	0.00667897	0.0124707	-0.0134408	12310.3	0.000181318
mean	1980	bio8	0.66	154.745	0.446068	0.431911	< 2.2e-16	43.098	85.9822	-86.3989	3.19708e+06	0.0437298
mean	1980	bio9	0.89	-20.2766	1.00596	0.782995	< 2.2e-16	65.8228	142.571	-120.414	5.11849e+06	0.0700108
min	1980	bio12	0.72	0.00184302	3.84261e-06	0.503637	< 2.2e-16	0.00331258	0.006494	-0.00675545	1.72027e+06	0.0253378
min	1980	bio13	0.74	0.00502904	2.65272e-05	0.540091	< 2.2e-16	0.00449065	0.00899291	-0.00895066	349511	0.00514793
min	1980	bio14	0.37	0.00197088	3.53595e-05	0.143911	< 2.2e-16	0.0030658	0.00562917	-0.00661653	4.15119e+06	0.0611428
min	1980	bio15	0.49	0.110732	0.00187259	0.247758	< 2.2e-16	0.152432	0.297743	-0.31169	608175	0.0089578
min	1980	bio16	0.75	0.00402037	1.02311e-05	0.552301	< 2.2e-16	0.00420665	0.00841802	-0.00840044	552621	0.00813954
min	1980	bio17	0.41	0.002251	1.19791e-05	0.159562	< 2.2e-16	0.00351829	0.00659848	-0.00746209	2.79546e+06	0.0411743
min	1980	bio18	0.57	0.00419775	8.7883e-06	0.292977	< 2.2e-16	0.00315685	0.0059251	-0.00670173	3.1684e+06	0.0466673
min	1980	bio19	0.53	0.00262509	9.39503e-06	0.284531	< 2.2e-16	0.00513556	0.0101852	-0.0103539	342596	0.00504608
min	1980	bio8	0.7	145.178	0.471659	0.482799	< 2.2e-16	41.4879	82.5309	-83.4121	3.0504e+06	0.0417235
min	1980	bio9	0.88	-13.3594	1.03963	0.777339	< 2.2e-16	65.8987	142.971	-120.589	5.44069e+06	0.0744179
max	1990	bio12	0.63	0.0104709	3.78865e-06	0.417962	< 2.2e-16	0.00484072	0.00961584	-0.00971279	271077	0.00399269
max	1990	bio13	0.52	0.0164103	1.46137e-05	0.281495	< 2.2e-16	0.00413919	0.00839439	-0.00815603	609203	0.00897294
max	1990	bio14	0.29	0.00855793	4.21025e-05	0.0889035	< 2.2e-16	0.00789503	0.0147517	-0.0159147	1139	1.67762e-05
max	1990	bio15	0.15	0.27342	0.000693359	0.0248095	< 2.2e-16	0.225398	0.413236	-0.312592	342.957	5.0514e-06
max	1990	bio16	0.55	0.0152082	6.28446e-06	0.324208	< 2.2e-16	0.00426219	0.00863982	-0.00839054	593642	0.00874373
max	1990	bio17	0.31	0.00928412	1.34131e-05	0.0993448	< 2.2e-16	0.00795391	0.0143411	-0.015837	2303.74	3.39317e-05
max	1990	bio18	0.48	0.0151434	7.39551e-06	0.220777	< 2.2e-16	0.00446961	0.00903862	-0.00883835	310731	0.00457675
max	1990	bio19	0.43	0.00950438	9.53466e-06	0.186801	< 2.2e-16	0.00843952	0.0154281	-0.0168191	4000.38	5.89215e-05
max	1990	bio8	0.67	154.447	0.46378	0.447089	< 2.2e-16	44.6726	88.9152	-89.7615	2.77263e+06	0.0379241
max	1990	bio9	0.89	-12.8289	0.972465	0.783241	< 2.2e-16	65.4766	141.339	-120.473	4.83901e+06	0.0661882
mean	1990	bio12	0.62	0.00612554	3.88685e-06	0.495099	< 2.2e-16	0.00389315	0.00769316	-0.00787429	432508	0.0063704
mean	1990	bio13	0.67	0.0105306	2.09247e-05	0.474155	< 2.2e-16	0.0039802	0.00802423	-0.00789596	445192	0.00655722
mean	1990	bio14	0.33	0.00548005	3.96012e-05	0.114312	< 2.2e-16	0.00576944	0.0112811	-0.0116346	71770.9	0.00105711
mean	1990	bio15	0.37	0.185648	0.00119482	0.134604	< 2.2e-16	0.163887	0.329467	-0.309984	4888.33	7.2e-05
mean	1990	bio16	0.69	0.00955022	8.37896e-06	0.499821	< 2.2e-16	0.00390064	0.00787072	-0.00772731	545148	0.00802947
mean	1990	bio17	0.35	0.00587917	1.29128e-05	0.129872	< 2.2e-16	0.00600105	0.0117981	-0.0121105	22883.9	0.000337057
mean	1990	bio18	0.57	0.00963249	8.37308e-06	0.309329	< 2.2e-16	0.00349067	0.00684508	-0.00711261	897868	0.0132247
mean	1990	bio19	0.49	0.00610863	9.57878e-06	0.238405	< 2.2e-16	0.00680043	0.0129685	-0.013605	11367.5	0.000167431
mean	1990	bio8	0.67	155.766	0.448556	0.439941	< 2.2e-16	42.8933	85.3898	-86.168	3.09557e+06	0.0423413
mean	1990	bio9	0.89	-13.4593	0.989791	0.78151	< 2.2e-16	66.9746	144.713	-123.181	5.11849e+06	0.0700108
min	1990	bio12	0.7	0.00178013	3.98505e-06	0.512477	< 2.2e-16	0.00317709	0.00616547	-0.00653976	2.36721e+06	0.0348667
min	1990	bio13	0.73	0.00509671	2.7306e-05	0.546593	< 2.2e-16	0.0044947	0.00895716	-0.00900447	374745	0.00551961
min	1990	bio14	0.38	0.00197465	3.71762e-05	0.149184	< 2.2e-16	0.00326916	0.00613527	-0.00690728	3.60597e+06	0.0531122
min	1990	bio15	0.5	0.112075	0.00192946	0.253523	< 2.2e-16	0.156969	0.307578	-0.31815	441957	0.00650958
min	1990	bio16	0.74	0.00402731	1.05828e-05	0.563302	< 2.2e-16	0.00406317	0.00810972	-0.00814111	750132	0.0110487
min	1990	bio17	0.39	0.00225964	1.2464e-05	0.163301	< 2.2e-16	0.00373807	0.00713646	-0.00781363	3.26421e+06	0.0480785
min	1990	bio18	0.57	0.00412158	9.35064e-06	0.312071	< 2.2e-16	0.00306217	0.00573197	-0.00651634	3.65994e+06	0.0539071
min	1990	bio19	0.53	0.00271289	9.6229e-06	0.28033	< 2.2e-16	0.00544732	0.0108937	-0.0108857	201180	0.00296317
min	1990	bio8	0.72	143.596	0.484703	0.509686	< 2.2e-16	39.9575	79.2663	-80.5471	3.28548e+06	0.0449389
min	1990	bio9	0.88	-7.28185	1.0224	0.780307	< 2.2e-16	67.7005	145.774	-124.796	5.05382e+06	0.0691264
