# Supplementary material for: MERRAclim, a high-resolution global dataset of remotely sensed bioclimatic variables for ecological modelling
Source: Sci Data. 2017 Jun 20;4:170078. doi: 10.1038/sdata.2017.78 (PMC5477563; doi:10.1038/sdata.2017.78)
Supplement: Supplementary file 3 [file sdata201778-isa1.zip]

Archive with 4 entries (4 files):
- i_Investigation.txt
- s_study_Vega.txt
- a_temperature_Vega.txt
- a_humidity_Vega.txt
