# Supplementary material for: MERRAclim, a high-resolution global dataset of remotely sensed bioclimatic variables for ecological modelling
Source: Sci Data. 2017 Jun 20;4:170078. doi: 10.1038/sdata.2017.78 (PMC5477563; doi:10.1038/sdata.2017.78)
Supplement: Supplementary file 3 [file sdata201778-isa1.zip › i_Investigation.txt]

# Investigation File generated for Scientific Data with Investigation File Authoring Tool version 0.1.0 on 16/05/2017 - This metadata file is CC0
ONTOLOGY SOURCE REFERENCE
Term Source Name	IAO	UO	OBI	ERO	ENVO	NCIT
Term Source File	http://data.bioontology.org/ontologies/IAO	http://data.bioontology.org/ontologies/UO	http://data.bioontology.org/ontologies/OBI	http://data.bioontology.org/ontologies/ERO	http://data.bioontology.org/ontologies/ENVO	http://data.bioontology.org/ontologies/NCIT
Term Source Version	2015-02-23	unknown	2014-08-18	2013-08-02	releases/2014-09-16	17.03d
Term Source Description	Information Artifact Ontology	Units of Measurement Ontology	Ontology for Biomedical Investigations	Eagle-I Research Resource Ontology	Environment Ontology	National Cancer Institute Thesaurus
INVESTIGATION
Investigation Identifier
Investigation Title
Investigation Description
Investigation Submission Date
Investigation Public Release Date
INVESTIGATION PUBLICATIONS
Investigation PubMed ID
Investigation Publication DOI
Investigation Publication Author List
Investigation Publication Title
Investigation Publication Status
Investigation Publication Status Term Accession Number
Investigation Publication Status Term Source REF
INVESTIGATION CONTACTS
Investigation Person Last Name
Investigation Person Mid Initials
Investigation Person First Name
Investigation Person Address
Investigation Person Phone
Investigation Person Fax
Investigation Person Email
Investigation Person Affiliation
Investigation Person Roles
Investigation Person Roles Term Accession Number
Investigation Person Roles Term Source REF
STUDY
Study Identifier	10.1038/sdata.2017.78
Study Title	MERRAclim, a high-resolution global dataset of remotely sensed bioclimatic variables for ecological modelling
Study Submission Date	12/07/2016
Study Public Release Date	20/06/2017
Study Description	http://www.nature.com/articles/sdata201778#abstract
Study File Name	s_study_Vega.txt
Comment[Subject Keywords]	//;//;//
Comment[Manuscript Licence]	CC BY-4.0
Comment[Experimental Metadata Licence]	CC0
Comment[Supplementary Information File Name]	Supplementary Information	Supplementary Information	
Comment[Supplementary Information File Type]	pdf	vnd.openxmlformats-officedocument.spreadsheetml.sheet	x-zip-compressed
Comment[Supplementary Information File URL]	http://www.nature.com/articles/sdata201778#supplementary-information	http://www.nature.com/articles/sdata201778#supplementary-information	http://www.nature.com/articles/sdata201778#supplementary-information
Comment[Data Repository]	Dryad Digital Repository
Comment[Data Record Accession]	doi:10.5061/dryad.s2v81
Comment[Data Record URI]	http://dx.doi.org/10.5061/dryad.s2v81
STUDY DESIGN DESCRIPTORS
Study Design Type	observation design	time series design
Study Design Type Term Accession Number	OBI:0300311	OBI:0500020
Study Design Type Term Source REF	OBI	OBI
STUDY PUBLICATIONS
Study PubMed ID
Study Publication DOI
Study Publication Author List
Study Publication Title
Study Publication Status
Study Publication Status Term Accession Number
Study Publication Status Term Source REF
STUDY FACTORS
Study Factor Name	decade	spatial resolution	variable type
Study Factor Type	temporal_interval	spatial resolution	climatic variable
Study Factor Type Term Accession Number	http://www.ifomis.org/bfo/1.1/span#TemporalInterval	""	""
Study Factor Type Term Source REF	ERO	""	""
STUDY ASSAYS
Study Assay Measurement Type	temperature of air	atmospheric water vapour
Study Assay Measurement Type Term Accession Number	ENVO:09200001	ENVO:01000268
Study Assay Measurement Type Term Source REF	ENVO	ENVO
Study Assay Technology Type	computational modeling technique	computational modeling technique
Study Assay Technology Type Term Accession Number	ERO:0001251	ERO:0001251
Study Assay Technology Type Term Source REF	ERO	ERO
Study Assay Technology Platform	""	""
Study Assay File Name	a_temperature_Vega.txt	a_humidity_Vega.txt
STUDY PROTOCOLS
Study Protocol Name	Data sources	MERRAclim generation
Study Protocol Type	Data Source	data transformation
Study Protocol Type Term Accession Number	NCIT:C16493	OBI:0200000
Study Protocol Type Term Source REF	NCIT	OBI
Study Protocol Description		
Study Protocol URI	""	""
Study Protocol Version		
Study Protocol Parameters Name	measurement unit	""
Study Protocol Parameters Name Term Accession Number	""	""
Study Protocol Parameters Name Term Source REF	""	""
Study Protocol Components Name	""	""
Study Protocol Components Type	""	""
Study Protocol Components Type Term Accession Number	""	""
Study Protocol Components Type Term Source REF	""	""
STUDY CONTACTS
Study Person Last Name	C. Vega	Pertierra	Olalla-Tárraga
Study Person First Name	Greta	Luis R.	Miguel Ángel
Study Person Mid Initials			
Study Person Email	greta.vega@urjc.es	""	""
Study Person Phone			
Study Person Fax			
Study Person Address			
Study Person Affiliation	Department of Biology and Geology, Physics and Inorganic Chemistry, Rey Juan Carlos University, Calle Tulipán s/n, Móstoles (Madrid) 28933, Spain	Department of Biology and Geology, Physics and Inorganic Chemistry, Rey Juan Carlos University, Calle Tulipán s/n, Móstoles (Madrid) 28933, Spain	Department of Biology and Geology, Physics and Inorganic Chemistry, Rey Juan Carlos University, Calle Tulipán s/n, Móstoles (Madrid) 28933, Spain
Study Person Roles			
Study Person Roles Term Accession Number			
Study Person Roles Term Source REF			
Comment[Study Person ORCID]	0000-0001-5115-0146		
Comment[Funder]			
Comment[FundRef ID]			
Comment[Funder Term Source REF]			
Comment[Grant Identifier]			
