# Supplementary material for: MERRAclim, a high-resolution global dataset of remotely sensed bioclimatic variables for ecological modelling
Source: Sci Data. 2017 Jun 20;4:170078. doi: 10.1038/sdata.2017.78 (PMC5477563; doi:10.1038/sdata.2017.78)
Supplement: Supplementary file 3 [file sdata201778-isa1.zip › s_study_Vega.txt]

Source Name	Material Type	Term Source REF	Term Accession Number	Comment[temporal range]	Characteristics[geographical location]	Term Source REF	Term Accession Number	Protocol REF	Comment[variable description]	Parameter Value[measurement unit]	Unit	Term Source REF	Term Accession Number	Sample Name	Factor Value[decade]	Factor Value[spatial resolution]	Factor Value[variable type]
NASA Global Modelling and Assimilation Office - MERRA product	data set	IAO	IAO:0000100	19810101/20101231	Earth			Data sources	Annual Mean Temperature	10	degree Celsius	UO	UO:0000027	BIO1	1980s; 1990s; 2000s	10 arc min; 5 arc min; 2.5 arc min	temperature-related
NASA Global Modelling and Assimilation Office - MERRA product	data set	IAO	IAO:0000100	19810101/20101231	Earth			Data sources	Mean Diurnal Range Temperature	10	degree Celsius	UO	UO:0000027	BIO2	1980s; 1990s; 2000s	11 arc min; 5 arc min; 2.5 arc min	temperature-related
NASA Global Modelling and Assimilation Office - MERRA product	data set	IAO	IAO:0000100	19810101/20101231	Earth			Data sources	Isothermality (BIO2/BIO7) (* 100)	10	degree Celsius	UO	UO:0000027	BIO3	1980s; 1990s; 2000s	12 arc min; 5 arc min; 2.5 arc min	temperature-related
NASA Global Modelling and Assimilation Office - MERRA product	data set	IAO	IAO:0000100	19810101/20101231	Earth			Data sources	Temperature Seasonality	10	degree Celsius	UO	UO:0000027	BIO4	1980s; 1990s; 2000s	13 arc min; 5 arc min; 2.5 arc min	temperature-related
NASA Global Modelling and Assimilation Office - MERRA product	data set	IAO	IAO:0000100	19810101/20101231	Earth			Data sources	Max Temperature of Warmest Month	10	degree Celsius	UO	UO:0000027	BIO5	1980s; 1990s; 2000s	14 arc min; 5 arc min; 2.5 arc min	temperature-related
NASA Global Modelling and Assimilation Office - MERRA product	data set	IAO	IAO:0000100	19810101/20101231	Earth			Data sources	Min Temperature of Coldest Month	10	degree Celsius	UO	UO:0000027	BIO6	1980s; 1990s; 2000s	15 arc min; 5 arc min; 2.5 arc min	temperature-related
NASA Global Modelling and Assimilation Office - MERRA product	data set	IAO	IAO:0000100	19810101/20101231	Earth			Data sources	Temperature Annual Range (BIO5-BIO6)	10	degree Celsius	UO	UO:0000027	BIO7	1980s; 1990s; 2000s	16 arc min; 5 arc min; 2.5 arc min	temperature-related
NASA Global Modelling and Assimilation Office - MERRA product	data set	IAO	IAO:0000100	19810101/20101231	Earth			Data sources	Mean temperature of most humid quarter	10	degree Celsius	UO	UO:0000027	BIO8	1980s; 1990s; 2000s	17 arc min; 5 arc min; 2.5 arc min	combined
NASA Global Modelling and Assimilation Office - MERRA product	data set	IAO	IAO:0000100	19810101/20101231	Earth			Data sources	Mean temperature of least humid quarter	10	degree Celsius	UO	UO:0000027	BIO9	1980s; 1990s; 2000s	18 arc min; 5 arc min; 2.5 arc min	combined
NASA Global Modelling and Assimilation Office - MERRA product	data set	IAO	IAO:0000100	19810101/20101231	Earth			Data sources	Mean Temperature of Warmest Quarter	10	degree Celsius	UO	UO:0000027	BIO10	1980s; 1990s; 2000s	19 arc min; 5 arc min; 2.5 arc min	temperature-related
NASA Global Modelling and Assimilation Office - MERRA product	data set	IAO	IAO:0000100	19810101/20101231	Earth			Data sources	Mean Temperature of Coldest Quarter	10	degree Celsius	UO	UO:0000027	BIO11	1980s; 1990s; 2000s	20 arc min; 5 arc min; 2.5 arc min	temperature-related
NASA Global Modelling and Assimilation Office - MERRA product	data set	IAO	IAO:0000100	19810101/20101231	Earth			Data sources	Annual Mean Specific Humidity	100000	kg of water/ kg of air			BIO12	1980s; 1990s; 2000s	21 arc min; 5 arc min; 2.5 arc min	water-related
NASA Global Modelling and Assimilation Office - MERRA product	data set	IAO	IAO:0000100	19810101/20101231	Earth			Data sources	Specific Humidity of most humid Month	100000	kg of water/ kg of air			BIO13	1980s; 1990s; 2000s	22 arc min; 5 arc min; 2.5 arc min	water-related
NASA Global Modelling and Assimilation Office - MERRA product	data set	IAO	IAO:0000100	19810101/20101231	Earth			Data sources	Specific Humidity of least humid Month	100000	kg of water/ kg of air			BIO14	1980s; 1990s; 2000s	23 arc min; 5 arc min; 2.5 arc min	water-related
NASA Global Modelling and Assimilation Office - MERRA product	data set	IAO	IAO:0000100	19810101/20101231	Earth			Data sources	Specific Humidity seasonality (Coefficient of variation)	100000	kg of water/ kg of air			BIO15	1980s; 1990s; 2000s	24 arc min; 5 arc min; 2.5 arc min	water-related
NASA Global Modelling and Assimilation Office - MERRA product	data set	IAO	IAO:0000100	19810101/20101231	Earth			Data sources	Specific Humidity Mean of most humid quarter	100000	kg of water/ kg of air			BIO16	1980s; 1990s; 2000s	25 arc min; 5 arc min; 2.5 arc min	water-related
NASA Global Modelling and Assimilation Office - MERRA product	data set	IAO	IAO:0000100	19810101/20101231	Earth			Data sources	Specific Humidity Mean of least humid quarter	100000	kg of water/ kg of air			BIO17	1980s; 1990s; 2000s	26 arc min; 5 arc min; 2.5 arc min	water-related
NASA Global Modelling and Assimilation Office - MERRA product	data set	IAO	IAO:0000100	19810101/20101231	Earth			Data sources	Specific Humidity Mean of warmest quarter	100000	kg of water/ kg of air			BIO18	1980s; 1990s; 2000s	27 arc min; 5 arc min; 2.5 arc min	combined
NASA Global Modelling and Assimilation Office - MERRA product	data set	IAO	IAO:0000100	19810101/20101231	Earth			Data sources	Specific Humidity Mean of coldest quarter	100000	kg of water/ kg of air			BIO19	1980s; 1990s; 2000s	28 arc min; 5 arc min; 2.5 arc min	combined
