# Supplementary material for: MERRAclim, a high-resolution global dataset of remotely sensed bioclimatic variables for ecological modelling
Source: Sci Data. 2017 Jun 20;4:170078. doi: 10.1038/sdata.2017.78 (PMC5477563; doi:10.1038/sdata.2017.78)
Supplement: Supplementary file 3 [file sdata201778-isa1.zip › a_temperature_Vega.txt]

Sample Name	Protocol REF	Comment[dataset title]	Comment[measurement type]	Assay Name	Raw Data File	Comment[Data Repository]	Comment[Data Record Accession]	Comment[Data Record URI]	Factor Value[decade]	Factor Value[spatial resolution]
BIO1	MERRAclim generation	MERRAclim.10m_max_00s	temperature max	BIO1_MERRAclim.10m_max_00s	10m_max_00s.zip	Dryad Digital Repository	doi:10.5061/dryad.s2v81	http://dx.doi.org/10.5061/dryad.s2v81	2000s	10 arc minute
BIO2	MERRAclim generation	MERRAclim.10m_max_00s	temperature max	BIO2_MERRAclim.10m_max_00s	10m_max_00s.zip	Dryad Digital Repository	doi:10.5061/dryad.s2v81	http://dx.doi.org/10.5061/dryad.s2v81	2000s	10 arc minute
BIO3	MERRAclim generation	MERRAclim.10m_max_00s	temperature max	BIO3_MERRAclim.10m_max_00s	10m_max_00s.zip	Dryad Digital Repository	doi:10.5061/dryad.s2v81	http://dx.doi.org/10.5061/dryad.s2v81	2000s	10 arc minute
BIO4	MERRAclim generation	MERRAclim.10m_max_00s	temperature max	BIO4_MERRAclim.10m_max_00s	10m_max_00s.zip	Dryad Digital Repository	doi:10.5061/dryad.s2v81	http://dx.doi.org/10.5061/dryad.s2v81	2000s	10 arc minute
BIO5	MERRAclim generation	MERRAclim.10m_max_00s	temperature max	BIO5_MERRAclim.10m_max_00s	10m_max_00s.zip	Dryad Digital Repository	doi:10.5061/dryad.s2v81	http://dx.doi.org/10.5061/dryad.s2v81	2000s	10 arc minute
BIO6	MERRAclim generation	MERRAclim.10m_max_00s	temperature max	BIO6_MERRAclim.10m_max_00s	10m_max_00s.zip	Dryad Digital Repository	doi:10.5061/dryad.s2v81	http://dx.doi.org/10.5061/dryad.s2v81	2000s	10 arc minute
BIO7	MERRAclim generation	MERRAclim.10m_max_00s	temperature max	BIO7_MERRAclim.10m_max_00s	10m_max_00s.zip	Dryad Digital Repository	doi:10.5061/dryad.s2v81	http://dx.doi.org/10.5061/dryad.s2v81	2000s	10 arc minute
BIO8	MERRAclim generation	MERRAclim.10m_max_00s	temperature max	BIO8_MERRAclim.10m_max_00s	10m_max_00s.zip	Dryad Digital Repository	doi:10.5061/dryad.s2v81	http://dx.doi.org/10.5061/dryad.s2v81	2000s	10 arc minute
BIO9	MERRAclim generation	MERRAclim.10m_max_00s	temperature max	BIO9_MERRAclim.10m_max_00s	10m_max_00s.zip	Dryad Digital Repository	doi:10.5061/dryad.s2v81	http://dx.doi.org/10.5061/dryad.s2v81	2000s	10 arc minute
BIO10	MERRAclim generation	MERRAclim.10m_max_00s	temperature max	BIO10_MERRAclim.10m_max_00s	10m_max_00s.zip	Dryad Digital Repository	doi:10.5061/dryad.s2v81	http://dx.doi.org/10.5061/dryad.s2v81	2000s	10 arc minute
BIO11	MERRAclim generation	MERRAclim.10m_max_00s	temperature max	BIO11_MERRAclim.10m_max_00s	10m_max_00s.zip	Dryad Digital Repository	doi:10.5061/dryad.s2v81	http://dx.doi.org/10.5061/dryad.s2v81	2000s	10 arc minute
BIO1	MERRAclim generation	MERRAclim.10m_max_90s	temperature max	BIO1_MERRAclim.10m_max_90s	10m_max_90s.zip	Dryad Digital Repository	doi:10.5061/dryad.s2v81	http://dx.doi.org/10.5061/dryad.s2v81	1990s	10 arc minute
BIO2	MERRAclim generation	MERRAclim.10m_max_90s	temperature max	BIO2_MERRAclim.10m_max_90s	10m_max_90s.zip	Dryad Digital Repository	doi:10.5061/dryad.s2v81	http://dx.doi.org/10.5061/dryad.s2v81	1990s	10 arc minute
BIO3	MERRAclim generation	MERRAclim.10m_max_90s	temperature max	BIO3_MERRAclim.10m_max_90s	10m_max_90s.zip	Dryad Digital Repository	doi:10.5061/dryad.s2v81	http://dx.doi.org/10.5061/dryad.s2v81	1990s	10 arc minute
BIO4	MERRAclim generation	MERRAclim.10m_max_90s	temperature max	BIO4_MERRAclim.10m_max_90s	10m_max_90s.zip	Dryad Digital Repository	doi:10.5061/dryad.s2v81	http://dx.doi.org/10.5061/dryad.s2v81	1990s	10 arc minute
BIO5	MERRAclim generation	MERRAclim.10m_max_90s	temperature max	BIO5_MERRAclim.10m_max_90s	10m_max_90s.zip	Dryad Digital Repository	doi:10.5061/dryad.s2v81	http://dx.doi.org/10.5061/dryad.s2v81	1990s	10 arc minute
BIO6	MERRAclim generation	MERRAclim.10m_max_90s	temperature max	BIO6_MERRAclim.10m_max_90s	10m_max_90s.zip	Dryad Digital Repository	doi:10.5061/dryad.s2v81	http://dx.doi.org/10.5061/dryad.s2v81	1990s	10 arc minute
BIO7	MERRAclim generation	MERRAclim.10m_max_90s	temperature max	BIO7_MERRAclim.10m_max_90s	10m_max_90s.zip	Dryad Digital Repository	doi:10.5061/dryad.s2v81	http://dx.doi.org/10.5061/dryad.s2v81	1990s	10 arc minute
BIO8	MERRAclim generation	MERRAclim.10m_max_90s	temperature max	BIO8_MERRAclim.10m_max_90s	10m_max_90s.zip	Dryad Digital Repository	doi:10.5061/dryad.s2v81	http://dx.doi.org/10.5061/dryad.s2v81	1990s	10 arc minute
BIO9	MERRAclim generation	MERRAclim.10m_max_90s	temperature max	BIO9_MERRAclim.10m_max_90s	10m_max_90s.zip	Dryad Digital Repository	doi:10.5061/dryad.s2v81	http://dx.doi.org/10.5061/dryad.s2v81	1990s	10 arc minute
BIO10	MERRAclim generation	MERRAclim.10m_max_90s	temperature max	BIO10_MERRAclim.10m_max_90s	10m_max_90s.zip	Dryad Digital Repository	doi:10.5061/dryad.s2v81	http://dx.doi.org/10.5061/dryad.s2v81	1990s	10 arc minute
BIO11	MERRAclim generation	MERRAclim.10m_max_90s	temperature max	BIO11_MERRAclim.10m_max_90s	10m_max_90s.zip	Dryad Digital Repository	doi:10.5061/dryad.s2v81	http://dx.doi.org/10.5061/dryad.s2v81	1990s	10 arc minute
BIO1	MERRAclim generation	MERRAclim.10m_max_80s	temperature max	BIO1_MERRAclim.10m_max_80s	10m_max_80s.zip	Dryad Digital Repository	doi:10.5061/dryad.s2v81	http://dx.doi.org/10.5061/dryad.s2v81	1980s	10 arc minute
BIO2	MERRAclim generation	MERRAclim.10m_max_80s	temperature max	BIO2_MERRAclim.10m_max_80s	10m_max_80s.zip	Dryad Digital Repository	doi:10.5061/dryad.s2v81	http://dx.doi.org/10.5061/dryad.s2v81	1980s	10 arc minute
BIO3	MERRAclim generation	MERRAclim.10m_max_80s	temperature max	BIO3_MERRAclim.10m_max_80s	10m_max_80s.zip	Dryad Digital Repository	doi:10.5061/dryad.s2v81	http://dx.doi.org/10.5061/dryad.s2v81	1980s	10 arc minute
BIO4	MERRAclim generation	MERRAclim.10m_max_80s	temperature max	BIO4_MERRAclim.10m_max_80s	10m_max_80s.zip	Dryad Digital Repository	doi:10.5061/dryad.s2v81	http://dx.doi.org/10.5061/dryad.s2v81	1980s	10 arc minute
BIO5	MERRAclim generation	MERRAclim.10m_max_80s	temperature max	BIO5_MERRAclim.10m_max_80s	10m_max_80s.zip	Dryad Digital Repository	doi:10.5061/dryad.s2v81	http://dx.doi.org/10.5061/dryad.s2v81	1980s	10 arc minute
BIO6	MERRAclim generation	MERRAclim.10m_max_80s	temperature max	BIO6_MERRAclim.10m_max_80s	10m_max_80s.zip	Dryad Digital Repository	doi:10.5061/dryad.s2v81	http://dx.doi.org/10.5061/dryad.s2v81	1980s	10 arc minute
BIO7	MERRAclim generation	MERRAclim.10m_max_80s	temperature max	BIO7_MERRAclim.10m_max_80s	10m_max_80s.zip	Dryad Digital Repository	doi:10.5061/dryad.s2v81	http://dx.doi.org/10.5061/dryad.s2v81	1980s	10 arc minute
BIO8	MERRAclim generation	MERRAclim.10m_max_80s	temperature max	BIO8_MERRAclim.10m_max_80s	10m_max_80s.zip	Dryad Digital Repository	doi:10.5061/dryad.s2v81	http://dx.doi.org/10.5061/dryad.s2v81	1980s	10 arc minute
BIO9	MERRAclim generation	MERRAclim.10m_max_80s	temperature max	BIO9_MERRAclim.10m_max_80s	10m_max_80s.zip	Dryad Digital Repository	doi:10.5061/dryad.s2v81	http://dx.doi.org/10.5061/dryad.s2v81	1980s	10 arc minute
BIO10	MERRAclim generation	MERRAclim.10m_max_80s	temperature max	BIO10_MERRAclim.10m_max_80s	10m_max_80s.zip	Dryad Digital Repository	doi:10.5061/dryad.s2v81	http://dx.doi.org/10.5061/dryad.s2v81	1980s	10 arc minute
BIO11	MERRAclim generation	MERRAclim.10m_max_80s	temperature max	BIO11_MERRAclim.10m_max_80s	10m_max_80s.zip	Dryad Digital Repository	doi:10.5061/dryad.s2v81	http://dx.doi.org/10.5061/dryad.s2v81	1980s	10 arc minute
BIO1	MERRAclim generation	MERRAclim.10m_mean_00s	temperature mean	BIO1_MERRAclim.10m_mean_00s	10m_mean_00s.zip	Dryad Digital Repository	doi:10.5061/dryad.s2v81	http://dx.doi.org/10.5061/dryad.s2v81	2000s	10 arc minute
BIO2	MERRAclim generation	MERRAclim.10m_mean_00s	temperature mean	BIO2_MERRAclim.10m_mean_00s	10m_mean_00s.zip	Dryad Digital Repository	doi:10.5061/dryad.s2v81	http://dx.doi.org/10.5061/dryad.s2v81	2000s	10 arc minute
BIO3	MERRAclim generation	MERRAclim.10m_mean_00s	temperature mean	BIO3_MERRAclim.10m_mean_00s	10m_mean_00s.zip	Dryad Digital Repository	doi:10.5061/dryad.s2v81	http://dx.doi.org/10.5061/dryad.s2v81	2000s	10 arc minute
BIO4	MERRAclim generation	MERRAclim.10m_mean_00s	temperature mean	BIO4_MERRAclim.10m_mean_00s	10m_mean_00s.zip	Dryad Digital Repository	doi:10.5061/dryad.s2v81	http://dx.doi.org/10.5061/dryad.s2v81	2000s	10 arc minute
BIO5	MERRAclim generation	MERRAclim.10m_mean_00s	temperature mean	BIO5_MERRAclim.10m_mean_00s	10m_mean_00s.zip	Dryad Digital Repository	doi:10.5061/dryad.s2v81	http://dx.doi.org/10.5061/dryad.s2v81	2000s	10 arc minute
BIO6	MERRAclim generation	MERRAclim.10m_mean_00s	temperature mean	BIO6_MERRAclim.10m_mean_00s	10m_mean_00s.zip	Dryad Digital Repository	doi:10.5061/dryad.s2v81	http://dx.doi.org/10.5061/dryad.s2v81	2000s	10 arc minute
BIO7	MERRAclim generation	MERRAclim.10m_mean_00s	temperature mean	BIO7_MERRAclim.10m_mean_00s	10m_mean_00s.zip	Dryad Digital Repository	doi:10.5061/dryad.s2v81	http://dx.doi.org/10.5061/dryad.s2v81	2000s	10 arc minute
BIO8	MERRAclim generation	MERRAclim.10m_mean_00s	temperature mean	BIO8_MERRAclim.10m_mean_00s	10m_mean_00s.zip	Dryad Digital Repository	doi:10.5061/dryad.s2v81	http://dx.doi.org/10.5061/dryad.s2v81	2000s	10 arc minute
BIO9	MERRAclim generation	MERRAclim.10m_mean_00s	temperature mean	BIO9_MERRAclim.10m_mean_00s	10m_mean_00s.zip	Dryad Digital Repository	doi:10.5061/dryad.s2v81	http://dx.doi.org/10.5061/dryad.s2v81	2000s	10 arc minute
BIO10	MERRAclim generation	MERRAclim.10m_mean_00s	temperature mean	BIO10_MERRAclim.10m_mean_00s	10m_mean_00s.zip	Dryad Digital Repository	doi:10.5061/dryad.s2v81	http://dx.doi.org/10.5061/dryad.s2v81	2000s	10 arc minute
BIO11	MERRAclim generation	MERRAclim.10m_mean_00s	temperature mean	BIO11_MERRAclim.10m_mean_00s	10m_mean_00s.zip	Dryad Digital Repository	doi:10.5061/dryad.s2v81	http://dx.doi.org/10.5061/dryad.s2v81	2000s	10 arc minute
BIO1	MERRAclim generation	MERRAclim.10m_mean_90s	temperature mean	BIO1_MERRAclim.10m_mean_90s	10m_mean_90s.zip	Dryad Digital Repository	doi:10.5061/dryad.s2v81	http://dx.doi.org/10.5061/dryad.s2v81	1990s	10 arc minute
BIO2	MERRAclim generation	MERRAclim.10m_mean_90s	temperature mean	BIO2_MERRAclim.10m_mean_90s	10m_mean_90s.zip	Dryad Digital Repository	doi:10.5061/dryad.s2v81	http://dx.doi.org/10.5061/dryad.s2v81	1990s	10 arc minute
BIO3	MERRAclim generation	MERRAclim.10m_mean_90s	temperature mean	BIO3_MERRAclim.10m_mean_90s	10m_mean_90s.zip	Dryad Digital Repository	doi:10.5061/dryad.s2v81	http://dx.doi.org/10.5061/dryad.s2v81	1990s	10 arc minute
BIO4	MERRAclim generation	MERRAclim.10m_mean_90s	temperature mean	BIO4_MERRAclim.10m_mean_90s	10m_mean_90s.zip	Dryad Digital Repository	doi:10.5061/dryad.s2v81	http://dx.doi.org/10.5061/dryad.s2v81	1990s	10 arc minute
BIO5	MERRAclim generation	MERRAclim.10m_mean_90s	temperature mean	BIO5_MERRAclim.10m_mean_90s	10m_mean_90s.zip	Dryad Digital Repository	doi:10.5061/dryad.s2v81	http://dx.doi.org/10.5061/dryad.s2v81	1990s	10 arc minute
BIO6	MERRAclim generation	MERRAclim.10m_mean_90s	temperature mean	BIO6_MERRAclim.10m_mean_90s	10m_mean_90s.zip	Dryad Digital Repository	doi:10.5061/dryad.s2v81	http://dx.doi.org/10.5061/dryad.s2v81	1990s	10 arc minute
BIO7	MERRAclim generation	MERRAclim.10m_mean_90s	temperature mean	BIO7_MERRAclim.10m_mean_90s	10m_mean_90s.zip	Dryad Digital Repository	doi:10.5061/dryad.s2v81	http://dx.doi.org/10.5061/dryad.s2v81	1990s	10 arc minute
BIO8	MERRAclim generation	MERRAclim.10m_mean_90s	temperature mean	BIO8_MERRAclim.10m_mean_90s	10m_mean_90s.zip	Dryad Digital Repository	doi:10.5061/dryad.s2v81	http://dx.doi.org/10.5061/dryad.s2v81	1990s	10 arc minute
BIO9	MERRAclim generation	MERRAclim.10m_mean_90s	temperature mean	BIO9_MERRAclim.10m_mean_90s	10m_mean_90s.zip	Dryad Digital Repository	doi:10.5061/dryad.s2v81	http://dx.doi.org/10.5061/dryad.s2v81	1990s	10 arc minute
BIO10	MERRAclim generation	MERRAclim.10m_mean_90s	temperature mean	BIO10_MERRAclim.10m_mean_90s	10m_mean_90s.zip	Dryad Digital Repository	doi:10.5061/dryad.s2v81	http://dx.doi.org/10.5061/dryad.s2v81	1990s	10 arc minute
BIO11	MERRAclim generation	MERRAclim.10m_mean_90s	temperature mean	BIO11_MERRAclim.10m_mean_90s	10m_mean_90s.zip	Dryad Digital Repository	doi:10.5061/dryad.s2v81	http://dx.doi.org/10.5061/dryad.s2v81	1990s	10 arc minute
BIO1	MERRAclim generation	MERRAclim.10m_mean_80s	temperature mean	BIO1_MERRAclim.10m_mean_80s	10m_mean_80s.zip	Dryad Digital Repository	doi:10.5061/dryad.s2v81	http://dx.doi.org/10.5061/dryad.s2v81	1980s	10 arc minute
BIO2	MERRAclim generation	MERRAclim.10m_mean_80s	temperature mean	BIO2_MERRAclim.10m_mean_80s	10m_mean_80s.zip	Dryad Digital Repository	doi:10.5061/dryad.s2v81	http://dx.doi.org/10.5061/dryad.s2v81	1980s	10 arc minute
BIO3	MERRAclim generation	MERRAclim.10m_mean_80s	temperature mean	BIO3_MERRAclim.10m_mean_80s	10m_mean_80s.zip	Dryad Digital Repository	doi:10.5061/dryad.s2v81	http://dx.doi.org/10.5061/dryad.s2v81	1980s	10 arc minute
BIO4	MERRAclim generation	MERRAclim.10m_mean_80s	temperature mean	BIO4_MERRAclim.10m_mean_80s	10m_mean_80s.zip	Dryad Digital Repository	doi:10.5061/dryad.s2v81	http://dx.doi.org/10.5061/dryad.s2v81	1980s	10 arc minute
BIO5	MERRAclim generation	MERRAclim.10m_mean_80s	temperature mean	BIO5_MERRAclim.10m_mean_80s	10m_mean_80s.zip	Dryad Digital Repository	doi:10.5061/dryad.s2v81	http://dx.doi.org/10.5061/dryad.s2v81	1980s	10 arc minute
BIO6	MERRAclim generation	MERRAclim.10m_mean_80s	temperature mean	BIO6_MERRAclim.10m_mean_80s	10m_mean_80s.zip	Dryad Digital Repository	doi:10.5061/dryad.s2v81	http://dx.doi.org/10.5061/dryad.s2v81	1980s	10 arc minute
BIO7	MERRAclim generation	MERRAclim.10m_mean_80s	temperature mean	BIO7_MERRAclim.10m_mean_80s	10m_mean_80s.zip	Dryad Digital Repository	doi:10.5061/dryad.s2v81	http://dx.doi.org/10.5061/dryad.s2v81	1980s	10 arc minute
BIO8	MERRAclim generation	MERRAclim.10m_mean_80s	temperature mean	BIO8_MERRAclim.10m_mean_80s	10m_mean_80s.zip	Dryad Digital Repository	doi:10.5061/dryad.s2v81	http://dx.doi.org/10.5061/dryad.s2v81	1980s	10 arc minute
BIO9	MERRAclim generation	MERRAclim.10m_mean_80s	temperature mean	BIO9_MERRAclim.10m_mean_80s	10m_mean_80s.zip	Dryad Digital Repository	doi:10.5061/dryad.s2v81	http://dx.doi.org/10.5061/dryad.s2v81	1980s	10 arc minute
BIO10	MERRAclim generation	MERRAclim.10m_mean_80s	temperature mean	BIO10_MERRAclim.10m_mean_80s	10m_mean_80s.zip	Dryad Digital Repository	doi:10.5061/dryad.s2v81	http://dx.doi.org/10.5061/dryad.s2v81	1980s	10 arc minute
BIO11	MERRAclim generation	MERRAclim.10m_mean_80s	temperature mean	BIO11_MERRAclim.10m_mean_80s	10m_mean_80s.zip	Dryad Digital Repository	doi:10.5061/dryad.s2v81	http://dx.doi.org/10.5061/dryad.s2v81	1980s	10 arc minute
BIO1	MERRAclim generation	MERRAclim.10m_min_00s	temperature min	BIO1_MERRAclim.10m_min_00s	10m_min_00s.zip	Dryad Digital Repository	doi:10.5061/dryad.s2v81	http://dx.doi.org/10.5061/dryad.s2v81	2000s	10 arc minute
BIO2	MERRAclim generation	MERRAclim.10m_min_00s	temperature min	BIO2_MERRAclim.10m_min_00s	10m_min_00s.zip	Dryad Digital Repository	doi:10.5061/dryad.s2v81	http://dx.doi.org/10.5061/dryad.s2v81	2000s	10 arc minute
BIO3	MERRAclim generation	MERRAclim.10m_min_00s	temperature min	BIO3_MERRAclim.10m_min_00s	10m_min_00s.zip	Dryad Digital Repository	doi:10.5061/dryad.s2v81	http://dx.doi.org/10.5061/dryad.s2v81	2000s	10 arc minute
BIO4	MERRAclim generation	MERRAclim.10m_min_00s	temperature min	BIO4_MERRAclim.10m_min_00s	10m_min_00s.zip	Dryad Digital Repository	doi:10.5061/dryad.s2v81	http://dx.doi.org/10.5061/dryad.s2v81	2000s	10 arc minute
BIO5	MERRAclim generation	MERRAclim.10m_min_00s	temperature min	BIO5_MERRAclim.10m_min_00s	10m_min_00s.zip	Dryad Digital Repository	doi:10.5061/dryad.s2v81	http://dx.doi.org/10.5061/dryad.s2v81	2000s	10 arc minute
BIO6	MERRAclim generation	MERRAclim.10m_min_00s	temperature min	BIO6_MERRAclim.10m_min_00s	10m_min_00s.zip	Dryad Digital Repository	doi:10.5061/dryad.s2v81	http://dx.doi.org/10.5061/dryad.s2v81	2000s	10 arc minute
BIO7	MERRAclim generation	MERRAclim.10m_min_00s	temperature min	BIO7_MERRAclim.10m_min_00s	10m_min_00s.zip	Dryad Digital Repository	doi:10.5061/dryad.s2v81	http://dx.doi.org/10.5061/dryad.s2v81	2000s	10 arc minute
BIO8	MERRAclim generation	MERRAclim.10m_min_00s	temperature min	BIO8_MERRAclim.10m_min_00s	10m_min_00s.zip	Dryad Digital Repository	doi:10.5061/dryad.s2v81	http://dx.doi.org/10.5061/dryad.s2v81	2000s	10 arc minute
BIO9	MERRAclim generation	MERRAclim.10m_min_00s	temperature min	BIO9_MERRAclim.10m_min_00s	10m_min_00s.zip	Dryad Digital Repository	doi:10.5061/dryad.s2v81	http://dx.doi.org/10.5061/dryad.s2v81	2000s	10 arc minute
BIO10	MERRAclim generation	MERRAclim.10m_min_00s	temperature min	BIO10_MERRAclim.10m_min_00s	10m_min_00s.zip	Dryad Digital Repository	doi:10.5061/dryad.s2v81	http://dx.doi.org/10.5061/dryad.s2v81	2000s	10 arc minute
BIO11	MERRAclim generation	MERRAclim.10m_min_00s	temperature min	BIO11_MERRAclim.10m_min_00s	10m_min_00s.zip	Dryad Digital Repository	doi:10.5061/dryad.s2v81	http://dx.doi.org/10.5061/dryad.s2v81	2000s	10 arc minute
BIO1	MERRAclim generation	MERRAclim.10m_min_90s	temperature min	BIO1_MERRAclim.10m_min_90s	10m_min_90s.zip	Dryad Digital Repository	doi:10.5061/dryad.s2v81	http://dx.doi.org/10.5061/dryad.s2v81	1990s	10 arc minute
BIO2	MERRAclim generation	MERRAclim.10m_min_90s	temperature min	BIO2_MERRAclim.10m_min_90s	10m_min_90s.zip	Dryad Digital Repository	doi:10.5061/dryad.s2v81	http://dx.doi.org/10.5061/dryad.s2v81	1990s	10 arc minute
BIO3	MERRAclim generation	MERRAclim.10m_min_90s	temperature min	BIO3_MERRAclim.10m_min_90s	10m_min_90s.zip	Dryad Digital Repository	doi:10.5061/dryad.s2v81	http://dx.doi.org/10.5061/dryad.s2v81	1990s	10 arc minute
BIO4	MERRAclim generation	MERRAclim.10m_min_90s	temperature min	BIO4_MERRAclim.10m_min_90s	10m_min_90s.zip	Dryad Digital Repository	doi:10.5061/dryad.s2v81	http://dx.doi.org/10.5061/dryad.s2v81	1990s	10 arc minute
BIO5	MERRAclim generation	MERRAclim.10m_min_90s	temperature min	BIO5_MERRAclim.10m_min_90s	10m_min_90s.zip	Dryad Digital Repository	doi:10.5061/dryad.s2v81	http://dx.doi.org/10.5061/dryad.s2v81	1990s	10 arc minute
BIO6	MERRAclim generation	MERRAclim.10m_min_90s	temperature min	BIO6_MERRAclim.10m_min_90s	10m_min_90s.zip	Dryad Digital Repository	doi:10.5061/dryad.s2v81	http://dx.doi.org/10.5061/dryad.s2v81	1990s	10 arc minute
BIO7	MERRAclim generation	MERRAclim.10m_min_90s	temperature min	BIO7_MERRAclim.10m_min_90s	10m_min_90s.zip	Dryad Digital Repository	doi:10.5061/dryad.s2v81	http://dx.doi.org/10.5061/dryad.s2v81	1990s	10 arc minute
BIO8	MERRAclim generation	MERRAclim.10m_min_90s	temperature min	BIO8_MERRAclim.10m_min_90s	10m_min_90s.zip	Dryad Digital Repository	doi:10.5061/dryad.s2v81	http://dx.doi.org/10.5061/dryad.s2v81	1990s	10 arc minute
BIO9	MERRAclim generation	MERRAclim.10m_min_90s	temperature min	BIO9_MERRAclim.10m_min_90s	10m_min_90s.zip	Dryad Digital Repository	doi:10.5061/dryad.s2v81	http://dx.doi.org/10.5061/dryad.s2v81	1990s	10 arc minute
BIO10	MERRAclim generation	MERRAclim.10m_min_90s	temperature min	BIO10_MERRAclim.10m_min_90s	10m_min_90s.zip	Dryad Digital Repository	doi:10.5061/dryad.s2v81	http://dx.doi.org/10.5061/dryad.s2v81	1990s	10 arc minute
BIO11	MERRAclim generation	MERRAclim.10m_min_90s	temperature min	BIO11_MERRAclim.10m_min_90s	10m_min_90s.zip	Dryad Digital Repository	doi:10.5061/dryad.s2v81	http://dx.doi.org/10.5061/dryad.s2v81	1990s	10 arc minute
BIO1	MERRAclim generation	MERRAclim.10m_min_80s	temperature min	BIO1_MERRAclim.10m_min_80s	10m_min_80s.zip	Dryad Digital Repository	doi:10.5061/dryad.s2v81	http://dx.doi.org/10.5061/dryad.s2v81	1980s	10 arc minute
BIO2	MERRAclim generation	MERRAclim.10m_min_80s	temperature min	BIO2_MERRAclim.10m_min_80s	10m_min_80s.zip	Dryad Digital Repository	doi:10.5061/dryad.s2v81	http://dx.doi.org/10.5061/dryad.s2v81	1980s	10 arc minute
BIO3	MERRAclim generation	MERRAclim.10m_min_80s	temperature min	BIO3_MERRAclim.10m_min_80s	10m_min_80s.zip	Dryad Digital Repository	doi:10.5061/dryad.s2v81	http://dx.doi.org/10.5061/dryad.s2v81	1980s	10 arc minute
BIO4	MERRAclim generation	MERRAclim.10m_min_80s	temperature min	BIO4_MERRAclim.10m_min_80s	10m_min_80s.zip	Dryad Digital Repository	doi:10.5061/dryad.s2v81	http://dx.doi.org/10.5061/dryad.s2v81	1980s	10 arc minute
BIO5	MERRAclim generation	MERRAclim.10m_min_80s	temperature min	BIO5_MERRAclim.10m_min_80s	10m_min_80s.zip	Dryad Digital Repository	doi:10.5061/dryad.s2v81	http://dx.doi.org/10.5061/dryad.s2v81	1980s	10 arc minute
BIO6	MERRAclim generation	MERRAclim.10m_min_80s	temperature min	BIO6_MERRAclim.10m_min_80s	10m_min_80s.zip	Dryad Digital Repository	doi:10.5061/dryad.s2v81	http://dx.doi.org/10.5061/dryad.s2v81	1980s	10 arc minute
BIO7	MERRAclim generation	MERRAclim.10m_min_80s	temperature min	BIO7_MERRAclim.10m_min_80s	10m_min_80s.zip	Dryad Digital Repository	doi:10.5061/dryad.s2v81	http://dx.doi.org/10.5061/dryad.s2v81	1980s	10 arc minute
BIO8	MERRAclim generation	MERRAclim.10m_min_80s	temperature min	BIO8_MERRAclim.10m_min_80s	10m_min_80s.zip	Dryad Digital Repository	doi:10.5061/dryad.s2v81	http://dx.doi.org/10.5061/dryad.s2v81	1980s	10 arc minute
BIO9	MERRAclim generation	MERRAclim.10m_min_80s	temperature min	BIO9_MERRAclim.10m_min_80s	10m_min_80s.zip	Dryad Digital Repository	doi:10.5061/dryad.s2v81	http://dx.doi.org/10.5061/dryad.s2v81	1980s	10 arc minute
BIO10	MERRAclim generation	MERRAclim.10m_min_80s	temperature min	BIO10_MERRAclim.10m_min_80s	10m_min_80s.zip	Dryad Digital Repository	doi:10.5061/dryad.s2v81	http://dx.doi.org/10.5061/dryad.s2v81	1980s	10 arc minute
BIO11	MERRAclim generation	MERRAclim.10m_min_80s	temperature min	BIO11_MERRAclim.10m_min_80s	10m_min_80s.zip	Dryad Digital Repository	doi:10.5061/dryad.s2v81	http://dx.doi.org/10.5061/dryad.s2v81	1980s	10 arc minute
BIO1	MERRAclim generation	MERRAclim.5m_max_00s	temperature max	BIO1_MERRAclim.5m_max_00s	5m_max_00s.zip	Dryad Digital Repository	doi:10.5061/dryad.s2v81	http://dx.doi.org/10.5061/dryad.s2v81	2000s	5 arc minute
BIO2	MERRAclim generation	MERRAclim.5m_max_00s	temperature max	BIO2_MERRAclim.5m_max_00s	5m_max_00s.zip	Dryad Digital Repository	doi:10.5061/dryad.s2v81	http://dx.doi.org/10.5061/dryad.s2v81	2000s	5 arc minute
BIO3	MERRAclim generation	MERRAclim.5m_max_00s	temperature max	BIO3_MERRAclim.5m_max_00s	5m_max_00s.zip	Dryad Digital Repository	doi:10.5061/dryad.s2v81	http://dx.doi.org/10.5061/dryad.s2v81	2000s	5 arc minute
BIO4	MERRAclim generation	MERRAclim.5m_max_00s	temperature max	BIO4_MERRAclim.5m_max_00s	5m_max_00s.zip	Dryad Digital Repository	doi:10.5061/dryad.s2v81	http://dx.doi.org/10.5061/dryad.s2v81	2000s	5 arc minute
BIO5	MERRAclim generation	MERRAclim.5m_max_00s	temperature max	BIO5_MERRAclim.5m_max_00s	5m_max_00s.zip	Dryad Digital Repository	doi:10.5061/dryad.s2v81	http://dx.doi.org/10.5061/dryad.s2v81	2000s	5 arc minute
BIO6	MERRAclim generation	MERRAclim.5m_max_00s	temperature max	BIO6_MERRAclim.5m_max_00s	5m_max_00s.zip	Dryad Digital Repository	doi:10.5061/dryad.s2v81	http://dx.doi.org/10.5061/dryad.s2v81	2000s	5 arc minute
BIO7	MERRAclim generation	MERRAclim.5m_max_00s	temperature max	BIO7_MERRAclim.5m_max_00s	5m_max_00s.zip	Dryad Digital Repository	doi:10.5061/dryad.s2v81	http://dx.doi.org/10.5061/dryad.s2v81	2000s	5 arc minute
BIO8	MERRAclim generation	MERRAclim.5m_max_00s	temperature max	BIO8_MERRAclim.5m_max_00s	5m_max_00s.zip	Dryad Digital Repository	doi:10.5061/dryad.s2v81	http://dx.doi.org/10.5061/dryad.s2v81	2000s	5 arc minute
BIO9	MERRAclim generation	MERRAclim.5m_max_00s	temperature max	BIO9_MERRAclim.5m_max_00s	5m_max_00s.zip	Dryad Digital Repository	doi:10.5061/dryad.s2v81	http://dx.doi.org/10.5061/dryad.s2v81	2000s	5 arc minute
BIO10	MERRAclim generation	MERRAclim.5m_max_00s	temperature max	BIO10_MERRAclim.5m_max_00s	5m_max_00s.zip	Dryad Digital Repository	doi:10.5061/dryad.s2v81	http://dx.doi.org/10.5061/dryad.s2v81	2000s	5 arc minute
BIO11	MERRAclim generation	MERRAclim.5m_max_00s	temperature max	BIO11_MERRAclim.5m_max_00s	5m_max_00s.zip	Dryad Digital Repository	doi:10.5061/dryad.s2v81	http://dx.doi.org/10.5061/dryad.s2v81	2000s	5 arc minute
BIO1	MERRAclim generation	MERRAclim.5m_max_90s	temperature max	BIO1_MERRAclim.5m_max_90s	5m_max_90s.zip	Dryad Digital Repository	doi:10.5061/dryad.s2v81	http://dx.doi.org/10.5061/dryad.s2v81	1990s	5 arc minute
BIO2	MERRAclim generation	MERRAclim.5m_max_90s	temperature max	BIO2_MERRAclim.5m_max_90s	5m_max_90s.zip	Dryad Digital Repository	doi:10.5061/dryad.s2v81	http://dx.doi.org/10.5061/dryad.s2v81	1990s	5 arc minute
BIO3	MERRAclim generation	MERRAclim.5m_max_90s	temperature max	BIO3_MERRAclim.5m_max_90s	5m_max_90s.zip	Dryad Digital Repository	doi:10.5061/dryad.s2v81	http://dx.doi.org/10.5061/dryad.s2v81	1990s	5 arc minute
BIO4	MERRAclim generation	MERRAclim.5m_max_90s	temperature max	BIO4_MERRAclim.5m_max_90s	5m_max_90s.zip	Dryad Digital Repository	doi:10.5061/dryad.s2v81	http://dx.doi.org/10.5061/dryad.s2v81	1990s	5 arc minute
BIO5	MERRAclim generation	MERRAclim.5m_max_90s	temperature max	BIO5_MERRAclim.5m_max_90s	5m_max_90s.zip	Dryad Digital Repository	doi:10.5061/dryad.s2v81	http://dx.doi.org/10.5061/dryad.s2v81	1990s	5 arc minute
BIO6	MERRAclim generation	MERRAclim.5m_max_90s	temperature max	BIO6_MERRAclim.5m_max_90s	5m_max_90s.zip	Dryad Digital Repository	doi:10.5061/dryad.s2v81	http://dx.doi.org/10.5061/dryad.s2v81	1990s	5 arc minute
BIO7	MERRAclim generation	MERRAclim.5m_max_90s	temperature max	BIO7_MERRAclim.5m_max_90s	5m_max_90s.zip	Dryad Digital Repository	doi:10.5061/dryad.s2v81	http://dx.doi.org/10.5061/dryad.s2v81	1990s	5 arc minute
BIO8	MERRAclim generation	MERRAclim.5m_max_90s	temperature max	BIO8_MERRAclim.5m_max_90s	5m_max_90s.zip	Dryad Digital Repository	doi:10.5061/dryad.s2v81	http://dx.doi.org/10.5061/dryad.s2v81	1990s	5 arc minute
BIO9	MERRAclim generation	MERRAclim.5m_max_90s	temperature max	BIO9_MERRAclim.5m_max_90s	5m_max_90s.zip	Dryad Digital Repository	doi:10.5061/dryad.s2v81	http://dx.doi.org/10.5061/dryad.s2v81	1990s	5 arc minute
BIO10	MERRAclim generation	MERRAclim.5m_max_90s	temperature max	BIO10_MERRAclim.5m_max_90s	5m_max_90s.zip	Dryad Digital Repository	doi:10.5061/dryad.s2v81	http://dx.doi.org/10.5061/dryad.s2v81	1990s	5 arc minute
BIO11	MERRAclim generation	MERRAclim.5m_max_90s	temperature max	BIO11_MERRAclim.5m_max_90s	5m_max_90s.zip	Dryad Digital Repository	doi:10.5061/dryad.s2v81	http://dx.doi.org/10.5061/dryad.s2v81	1990s	5 arc minute
BIO1	MERRAclim generation	MERRAclim.5m_max_80s	temperature max	BIO1_MERRAclim.5m_max_80s	5m_max_80s.zip	Dryad Digital Repository	doi:10.5061/dryad.s2v81	http://dx.doi.org/10.5061/dryad.s2v81	1980s	5 arc minute
BIO2	MERRAclim generation	MERRAclim.5m_max_80s	temperature max	BIO2_MERRAclim.5m_max_80s	5m_max_80s.zip	Dryad Digital Repository	doi:10.5061/dryad.s2v81	http://dx.doi.org/10.5061/dryad.s2v81	1980s	5 arc minute
BIO3	MERRAclim generation	MERRAclim.5m_max_80s	temperature max	BIO3_MERRAclim.5m_max_80s	5m_max_80s.zip	Dryad Digital Repository	doi:10.5061/dryad.s2v81	http://dx.doi.org/10.5061/dryad.s2v81	1980s	5 arc minute
BIO4	MERRAclim generation	MERRAclim.5m_max_80s	temperature max	BIO4_MERRAclim.5m_max_80s	5m_max_80s.zip	Dryad Digital Repository	doi:10.5061/dryad.s2v81	http://dx.doi.org/10.5061/dryad.s2v81	1980s	5 arc minute
BIO5	MERRAclim generation	MERRAclim.5m_max_80s	temperature max	BIO5_MERRAclim.5m_max_80s	5m_max_80s.zip	Dryad Digital Repository	doi:10.5061/dryad.s2v81	http://dx.doi.org/10.5061/dryad.s2v81	1980s	5 arc minute
BIO6	MERRAclim generation	MERRAclim.5m_max_80s	temperature max	BIO6_MERRAclim.5m_max_80s	5m_max_80s.zip	Dryad Digital Repository	doi:10.5061/dryad.s2v81	http://dx.doi.org/10.5061/dryad.s2v81	1980s	5 arc minute
BIO7	MERRAclim generation	MERRAclim.5m_max_80s	temperature max	BIO7_MERRAclim.5m_max_80s	5m_max_80s.zip	Dryad Digital Repository	doi:10.5061/dryad.s2v81	http://dx.doi.org/10.5061/dryad.s2v81	1980s	5 arc minute
BIO8	MERRAclim generation	MERRAclim.5m_max_80s	temperature max	BIO8_MERRAclim.5m_max_80s	5m_max_80s.zip	Dryad Digital Repository	doi:10.5061/dryad.s2v81	http://dx.doi.org/10.5061/dryad.s2v81	1980s	5 arc minute
BIO9	MERRAclim generation	MERRAclim.5m_max_80s	temperature max	BIO9_MERRAclim.5m_max_80s	5m_max_80s.zip	Dryad Digital Repository	doi:10.5061/dryad.s2v81	http://dx.doi.org/10.5061/dryad.s2v81	1980s	5 arc minute
BIO10	MERRAclim generation	MERRAclim.5m_max_80s	temperature max	BIO10_MERRAclim.5m_max_80s	5m_max_80s.zip	Dryad Digital Repository	doi:10.5061/dryad.s2v81	http://dx.doi.org/10.5061/dryad.s2v81	1980s	5 arc minute
BIO11	MERRAclim generation	MERRAclim.5m_max_80s	temperature max	BIO11_MERRAclim.5m_max_80s	5m_max_80s.zip	Dryad Digital Repository	doi:10.5061/dryad.s2v81	http://dx.doi.org/10.5061/dryad.s2v81	1980s	5 arc minute
BIO1	MERRAclim generation	MERRAclim.5m_mean_00s	temperature mean	BIO1_MERRAclim.5m_mean_00s	5m_mean_00s.zip	Dryad Digital Repository	doi:10.5061/dryad.s2v81	http://dx.doi.org/10.5061/dryad.s2v81	2000s	5 arc minute
BIO2	MERRAclim generation	MERRAclim.5m_mean_00s	temperature mean	BIO2_MERRAclim.5m_mean_00s	5m_mean_00s.zip	Dryad Digital Repository	doi:10.5061/dryad.s2v81	http://dx.doi.org/10.5061/dryad.s2v81	2000s	5 arc minute
BIO3	MERRAclim generation	MERRAclim.5m_mean_00s	temperature mean	BIO3_MERRAclim.5m_mean_00s	5m_mean_00s.zip	Dryad Digital Repository	doi:10.5061/dryad.s2v81	http://dx.doi.org/10.5061/dryad.s2v81	2000s	5 arc minute
BIO4	MERRAclim generation	MERRAclim.5m_mean_00s	temperature mean	BIO4_MERRAclim.5m_mean_00s	5m_mean_00s.zip	Dryad Digital Repository	doi:10.5061/dryad.s2v81	http://dx.doi.org/10.5061/dryad.s2v81	2000s	5 arc minute
BIO5	MERRAclim generation	MERRAclim.5m_mean_00s	temperature mean	BIO5_MERRAclim.5m_mean_00s	5m_mean_00s.zip	Dryad Digital Repository	doi:10.5061/dryad.s2v81	http://dx.doi.org/10.5061/dryad.s2v81	2000s	5 arc minute
BIO6	MERRAclim generation	MERRAclim.5m_mean_00s	temperature mean	BIO6_MERRAclim.5m_mean_00s	5m_mean_00s.zip	Dryad Digital Repository	doi:10.5061/dryad.s2v81	http://dx.doi.org/10.5061/dryad.s2v81	2000s	5 arc minute
BIO7	MERRAclim generation	MERRAclim.5m_mean_00s	temperature mean	BIO7_MERRAclim.5m_mean_00s	5m_mean_00s.zip	Dryad Digital Repository	doi:10.5061/dryad.s2v81	http://dx.doi.org/10.5061/dryad.s2v81	2000s	5 arc minute
BIO8	MERRAclim generation	MERRAclim.5m_mean_00s	temperature mean	BIO8_MERRAclim.5m_mean_00s	5m_mean_00s.zip	Dryad Digital Repository	doi:10.5061/dryad.s2v81	http://dx.doi.org/10.5061/dryad.s2v81	2000s	5 arc minute
BIO9	MERRAclim generation	MERRAclim.5m_mean_00s	temperature mean	BIO9_MERRAclim.5m_mean_00s	5m_mean_00s.zip	Dryad Digital Repository	doi:10.5061/dryad.s2v81	http://dx.doi.org/10.5061/dryad.s2v81	2000s	5 arc minute
BIO10	MERRAclim generation	MERRAclim.5m_mean_00s	temperature mean	BIO10_MERRAclim.5m_mean_00s	5m_mean_00s.zip	Dryad Digital Repository	doi:10.5061/dryad.s2v81	http://dx.doi.org/10.5061/dryad.s2v81	2000s	5 arc minute
BIO11	MERRAclim generation	MERRAclim.5m_mean_00s	temperature mean	BIO11_MERRAclim.5m_mean_00s	5m_mean_00s.zip	Dryad Digital Repository	doi:10.5061/dryad.s2v81	http://dx.doi.org/10.5061/dryad.s2v81	2000s	5 arc minute
BIO1	MERRAclim generation	MERRAclim.5m_mean_90s	temperature mean	BIO1_MERRAclim.5m_mean_90s	5m_mean_90s.zip	Dryad Digital Repository	doi:10.5061/dryad.s2v81	http://dx.doi.org/10.5061/dryad.s2v81	1990s	5 arc minute
BIO2	MERRAclim generation	MERRAclim.5m_mean_90s	temperature mean	BIO2_MERRAclim.5m_mean_90s	5m_mean_90s.zip	Dryad Digital Repository	doi:10.5061/dryad.s2v81	http://dx.doi.org/10.5061/dryad.s2v81	1990s	5 arc minute
BIO3	MERRAclim generation	MERRAclim.5m_mean_90s	temperature mean	BIO3_MERRAclim.5m_mean_90s	5m_mean_90s.zip	Dryad Digital Repository	doi:10.5061/dryad.s2v81	http://dx.doi.org/10.5061/dryad.s2v81	1990s	5 arc minute
BIO4	MERRAclim generation	MERRAclim.5m_mean_90s	temperature mean	BIO4_MERRAclim.5m_mean_90s	5m_mean_90s.zip	Dryad Digital Repository	doi:10.5061/dryad.s2v81	http://dx.doi.org/10.5061/dryad.s2v81	1990s	5 arc minute
BIO5	MERRAclim generation	MERRAclim.5m_mean_90s	temperature mean	BIO5_MERRAclim.5m_mean_90s	5m_mean_90s.zip	Dryad Digital Repository	doi:10.5061/dryad.s2v81	http://dx.doi.org/10.5061/dryad.s2v81	1990s	5 arc minute
BIO6	MERRAclim generation	MERRAclim.5m_mean_90s	temperature mean	BIO6_MERRAclim.5m_mean_90s	5m_mean_90s.zip	Dryad Digital Repository	doi:10.5061/dryad.s2v81	http://dx.doi.org/10.5061/dryad.s2v81	1990s	5 arc minute
BIO7	MERRAclim generation	MERRAclim.5m_mean_90s	temperature mean	BIO7_MERRAclim.5m_mean_90s	5m_mean_90s.zip	Dryad Digital Repository	doi:10.5061/dryad.s2v81	http://dx.doi.org/10.5061/dryad.s2v81	1990s	5 arc minute
BIO8	MERRAclim generation	MERRAclim.5m_mean_90s	temperature mean	BIO8_MERRAclim.5m_mean_90s	5m_mean_90s.zip	Dryad Digital Repository	doi:10.5061/dryad.s2v81	http://dx.doi.org/10.5061/dryad.s2v81	1990s	5 arc minute
BIO9	MERRAclim generation	MERRAclim.5m_mean_90s	temperature mean	BIO9_MERRAclim.5m_mean_90s	5m_mean_90s.zip	Dryad Digital Repository	doi:10.5061/dryad.s2v81	http://dx.doi.org/10.5061/dryad.s2v81	1990s	5 arc minute
BIO10	MERRAclim generation	MERRAclim.5m_mean_90s	temperature mean	BIO10_MERRAclim.5m_mean_90s	5m_mean_90s.zip	Dryad Digital Repository	doi:10.5061/dryad.s2v81	http://dx.doi.org/10.5061/dryad.s2v81	1990s	5 arc minute
BIO11	MERRAclim generation	MERRAclim.5m_mean_90s	temperature mean	BIO11_MERRAclim.5m_mean_90s	5m_mean_90s.zip	Dryad Digital Repository	doi:10.5061/dryad.s2v81	http://dx.doi.org/10.5061/dryad.s2v81	1990s	5 arc minute
BIO1	MERRAclim generation	MERRAclim.5m_mean_80s	temperature mean	BIO1_MERRAclim.5m_mean_80s	5m_mean_80s.zip	Dryad Digital Repository	doi:10.5061/dryad.s2v81	http://dx.doi.org/10.5061/dryad.s2v81	1980s	5 arc minute
BIO2	MERRAclim generation	MERRAclim.5m_mean_80s	temperature mean	BIO2_MERRAclim.5m_mean_80s	5m_mean_80s.zip	Dryad Digital Repository	doi:10.5061/dryad.s2v81	http://dx.doi.org/10.5061/dryad.s2v81	1980s	5 arc minute
BIO3	MERRAclim generation	MERRAclim.5m_mean_80s	temperature mean	BIO3_MERRAclim.5m_mean_80s	5m_mean_80s.zip	Dryad Digital Repository	doi:10.5061/dryad.s2v81	http://dx.doi.org/10.5061/dryad.s2v81	1980s	5 arc minute
BIO4	MERRAclim generation	MERRAclim.5m_mean_80s	temperature mean	BIO4_MERRAclim.5m_mean_80s	5m_mean_80s.zip	Dryad Digital Repository	doi:10.5061/dryad.s2v81	http://dx.doi.org/10.5061/dryad.s2v81	1980s	5 arc minute
BIO5	MERRAclim generation	MERRAclim.5m_mean_80s	temperature mean	BIO5_MERRAclim.5m_mean_80s	5m_mean_80s.zip	Dryad Digital Repository	doi:10.5061/dryad.s2v81	http://dx.doi.org/10.5061/dryad.s2v81	1980s	5 arc minute
BIO6	MERRAclim generation	MERRAclim.5m_mean_80s	temperature mean	BIO6_MERRAclim.5m_mean_80s	5m_mean_80s.zip	Dryad Digital Repository	doi:10.5061/dryad.s2v81	http://dx.doi.org/10.5061/dryad.s2v81	1980s	5 arc minute
BIO7	MERRAclim generation	MERRAclim.5m_mean_80s	temperature mean	BIO7_MERRAclim.5m_mean_80s	5m_mean_80s.zip	Dryad Digital Repository	doi:10.5061/dryad.s2v81	http://dx.doi.org/10.5061/dryad.s2v81	1980s	5 arc minute
BIO8	MERRAclim generation	MERRAclim.5m_mean_80s	temperature mean	BIO8_MERRAclim.5m_mean_80s	5m_mean_80s.zip	Dryad Digital Repository	doi:10.5061/dryad.s2v81	http://dx.doi.org/10.5061/dryad.s2v81	1980s	5 arc minute
BIO9	MERRAclim generation	MERRAclim.5m_mean_80s	temperature mean	BIO9_MERRAclim.5m_mean_80s	5m_mean_80s.zip	Dryad Digital Repository	doi:10.5061/dryad.s2v81	http://dx.doi.org/10.5061/dryad.s2v81	1980s	5 arc minute
BIO10	MERRAclim generation	MERRAclim.5m_mean_80s	temperature mean	BIO10_MERRAclim.5m_mean_80s	5m_mean_80s.zip	Dryad Digital Repository	doi:10.5061/dryad.s2v81	http://dx.doi.org/10.5061/dryad.s2v81	1980s	5 arc minute
BIO11	MERRAclim generation	MERRAclim.5m_mean_80s	temperature mean	BIO11_MERRAclim.5m_mean_80s	5m_mean_80s.zip	Dryad Digital Repository	doi:10.5061/dryad.s2v81	http://dx.doi.org/10.5061/dryad.s2v81	1980s	5 arc minute
BIO1	MERRAclim generation	MERRAclim.5m_min_00s	temperature min	BIO1_MERRAclim.5m_min_00s	5m_min_00s.zip	Dryad Digital Repository	doi:10.5061/dryad.s2v81	http://dx.doi.org/10.5061/dryad.s2v81	2000s	5 arc minute
BIO2	MERRAclim generation	MERRAclim.5m_min_00s	temperature min	BIO2_MERRAclim.5m_min_00s	5m_min_00s.zip	Dryad Digital Repository	doi:10.5061/dryad.s2v81	http://dx.doi.org/10.5061/dryad.s2v81	2000s	5 arc minute
BIO3	MERRAclim generation	MERRAclim.5m_min_00s	temperature min	BIO3_MERRAclim.5m_min_00s	5m_min_00s.zip	Dryad Digital Repository	doi:10.5061/dryad.s2v81	http://dx.doi.org/10.5061/dryad.s2v81	2000s	5 arc minute
BIO4	MERRAclim generation	MERRAclim.5m_min_00s	temperature min	BIO4_MERRAclim.5m_min_00s	5m_min_00s.zip	Dryad Digital Repository	doi:10.5061/dryad.s2v81	http://dx.doi.org/10.5061/dryad.s2v81	2000s	5 arc minute
BIO5	MERRAclim generation	MERRAclim.5m_min_00s	temperature min	BIO5_MERRAclim.5m_min_00s	5m_min_00s.zip	Dryad Digital Repository	doi:10.5061/dryad.s2v81	http://dx.doi.org/10.5061/dryad.s2v81	2000s	5 arc minute
BIO6	MERRAclim generation	MERRAclim.5m_min_00s	temperature min	BIO6_MERRAclim.5m_min_00s	5m_min_00s.zip	Dryad Digital Repository	doi:10.5061/dryad.s2v81	http://dx.doi.org/10.5061/dryad.s2v81	2000s	5 arc minute
BIO7	MERRAclim generation	MERRAclim.5m_min_00s	temperature min	BIO7_MERRAclim.5m_min_00s	5m_min_00s.zip	Dryad Digital Repository	doi:10.5061/dryad.s2v81	http://dx.doi.org/10.5061/dryad.s2v81	2000s	5 arc minute
BIO8	MERRAclim generation	MERRAclim.5m_min_00s	temperature min	BIO8_MERRAclim.5m_min_00s	5m_min_00s.zip	Dryad Digital Repository	doi:10.5061/dryad.s2v81	http://dx.doi.org/10.5061/dryad.s2v81	2000s	5 arc minute
BIO9	MERRAclim generation	MERRAclim.5m_min_00s	temperature min	BIO9_MERRAclim.5m_min_00s	5m_min_00s.zip	Dryad Digital Repository	doi:10.5061/dryad.s2v81	http://dx.doi.org/10.5061/dryad.s2v81	2000s	5 arc minute
BIO10	MERRAclim generation	MERRAclim.5m_min_00s	temperature min	BIO10_MERRAclim.5m_min_00s	5m_min_00s.zip	Dryad Digital Repository	doi:10.5061/dryad.s2v81	http://dx.doi.org/10.5061/dryad.s2v81	2000s	5 arc minute
BIO11	MERRAclim generation	MERRAclim.5m_min_00s	temperature min	BIO11_MERRAclim.5m_min_00s	5m_min_00s.zip	Dryad Digital Repository	doi:10.5061/dryad.s2v81	http://dx.doi.org/10.5061/dryad.s2v81	2000s	5 arc minute
BIO1	MERRAclim generation	MERRAclim.5m_min_90s	temperature min	BIO1_MERRAclim.5m_min_90s	5m_min_90s.zip	Dryad Digital Repository	doi:10.5061/dryad.s2v81	http://dx.doi.org/10.5061/dryad.s2v81	1990s	5 arc minute
BIO2	MERRAclim generation	MERRAclim.5m_min_90s	temperature min	BIO2_MERRAclim.5m_min_90s	5m_min_90s.zip	Dryad Digital Repository	doi:10.5061/dryad.s2v81	http://dx.doi.org/10.5061/dryad.s2v81	1990s	5 arc minute
BIO3	MERRAclim generation	MERRAclim.5m_min_90s	temperature min	BIO3_MERRAclim.5m_min_90s	5m_min_90s.zip	Dryad Digital Repository	doi:10.5061/dryad.s2v81	http://dx.doi.org/10.5061/dryad.s2v81	1990s	5 arc minute
BIO4	MERRAclim generation	MERRAclim.5m_min_90s	temperature min	BIO4_MERRAclim.5m_min_90s	5m_min_90s.zip	Dryad Digital Repository	doi:10.5061/dryad.s2v81	http://dx.doi.org/10.5061/dryad.s2v81	1990s	5 arc minute
BIO5	MERRAclim generation	MERRAclim.5m_min_90s	temperature min	BIO5_MERRAclim.5m_min_90s	5m_min_90s.zip	Dryad Digital Repository	doi:10.5061/dryad.s2v81	http://dx.doi.org/10.5061/dryad.s2v81	1990s	5 arc minute
BIO6	MERRAclim generation	MERRAclim.5m_min_90s	temperature min	BIO6_MERRAclim.5m_min_90s	5m_min_90s.zip	Dryad Digital Repository	doi:10.5061/dryad.s2v81	http://dx.doi.org/10.5061/dryad.s2v81	1990s	5 arc minute
BIO7	MERRAclim generation	MERRAclim.5m_min_90s	temperature min	BIO7_MERRAclim.5m_min_90s	5m_min_90s.zip	Dryad Digital Repository	doi:10.5061/dryad.s2v81	http://dx.doi.org/10.5061/dryad.s2v81	1990s	5 arc minute
BIO8	MERRAclim generation	MERRAclim.5m_min_90s	temperature min	BIO8_MERRAclim.5m_min_90s	5m_min_90s.zip	Dryad Digital Repository	doi:10.5061/dryad.s2v81	http://dx.doi.org/10.5061/dryad.s2v81	1990s	5 arc minute
BIO9	MERRAclim generation	MERRAclim.5m_min_90s	temperature min	BIO9_MERRAclim.5m_min_90s	5m_min_90s.zip	Dryad Digital Repository	doi:10.5061/dryad.s2v81	http://dx.doi.org/10.5061/dryad.s2v81	1990s	5 arc minute
BIO10	MERRAclim generation	MERRAclim.5m_min_90s	temperature min	BIO10_MERRAclim.5m_min_90s	5m_min_90s.zip	Dryad Digital Repository	doi:10.5061/dryad.s2v81	http://dx.doi.org/10.5061/dryad.s2v81	1990s	5 arc minute
BIO11	MERRAclim generation	MERRAclim.5m_min_90s	temperature min	BIO11_MERRAclim.5m_min_90s	5m_min_90s.zip	Dryad Digital Repository	doi:10.5061/dryad.s2v81	http://dx.doi.org/10.5061/dryad.s2v81	1990s	5 arc minute
BIO1	MERRAclim generation	MERRAclim.5m_min_80s	temperature min	BIO1_MERRAclim.5m_min_80s	5m_min_80s.zip	Dryad Digital Repository	doi:10.5061/dryad.s2v81	http://dx.doi.org/10.5061/dryad.s2v81	1980s	5 arc minute
BIO2	MERRAclim generation	MERRAclim.5m_min_80s	temperature min	BIO2_MERRAclim.5m_min_80s	5m_min_80s.zip	Dryad Digital Repository	doi:10.5061/dryad.s2v81	http://dx.doi.org/10.5061/dryad.s2v81	1980s	5 arc minute
BIO3	MERRAclim generation	MERRAclim.5m_min_80s	temperature min	BIO3_MERRAclim.5m_min_80s	5m_min_80s.zip	Dryad Digital Repository	doi:10.5061/dryad.s2v81	http://dx.doi.org/10.5061/dryad.s2v81	1980s	5 arc minute
BIO4	MERRAclim generation	MERRAclim.5m_min_80s	temperature min	BIO4_MERRAclim.5m_min_80s	5m_min_80s.zip	Dryad Digital Repository	doi:10.5061/dryad.s2v81	http://dx.doi.org/10.5061/dryad.s2v81	1980s	5 arc minute
BIO5	MERRAclim generation	MERRAclim.5m_min_80s	temperature min	BIO5_MERRAclim.5m_min_80s	5m_min_80s.zip	Dryad Digital Repository	doi:10.5061/dryad.s2v81	http://dx.doi.org/10.5061/dryad.s2v81	1980s	5 arc minute
BIO6	MERRAclim generation	MERRAclim.5m_min_80s	temperature min	BIO6_MERRAclim.5m_min_80s	5m_min_80s.zip	Dryad Digital Repository	doi:10.5061/dryad.s2v81	http://dx.doi.org/10.5061/dryad.s2v81	1980s	5 arc minute
BIO7	MERRAclim generation	MERRAclim.5m_min_80s	temperature min	BIO7_MERRAclim.5m_min_80s	5m_min_80s.zip	Dryad Digital Repository	doi:10.5061/dryad.s2v81	http://dx.doi.org/10.5061/dryad.s2v81	1980s	5 arc minute
BIO8	MERRAclim generation	MERRAclim.5m_min_80s	temperature min	BIO8_MERRAclim.5m_min_80s	5m_min_80s.zip	Dryad Digital Repository	doi:10.5061/dryad.s2v81	http://dx.doi.org/10.5061/dryad.s2v81	1980s	5 arc minute
BIO9	MERRAclim generation	MERRAclim.5m_min_80s	temperature min	BIO9_MERRAclim.5m_min_80s	5m_min_80s.zip	Dryad Digital Repository	doi:10.5061/dryad.s2v81	http://dx.doi.org/10.5061/dryad.s2v81	1980s	5 arc minute
BIO10	MERRAclim generation	MERRAclim.5m_min_80s	temperature min	BIO10_MERRAclim.5m_min_80s	5m_min_80s.zip	Dryad Digital Repository	doi:10.5061/dryad.s2v81	http://dx.doi.org/10.5061/dryad.s2v81	1980s	5 arc minute
BIO11	MERRAclim generation	MERRAclim.5m_min_80s	temperature min	BIO11_MERRAclim.5m_min_80s	5m_min_80s.zip	Dryad Digital Repository	doi:10.5061/dryad.s2v81	http://dx.doi.org/10.5061/dryad.s2v81	1980s	5 arc minute
BIO1	MERRAclim generation	MERRAclim.2_5m_max_00s	temperature max	BIO1_MERRAclim.2_5m_max_00s	2_5m_max_00s.zip	Dryad Digital Repository	doi:10.5061/dryad.s2v81	http://dx.doi.org/10.5061/dryad.s2v81	2000s	2.5 arc minute
BIO2	MERRAclim generation	MERRAclim.2_5m_max_00s	temperature max	BIO2_MERRAclim.2_5m_max_00s	2_5m_max_00s.zip	Dryad Digital Repository	doi:10.5061/dryad.s2v81	http://dx.doi.org/10.5061/dryad.s2v81	2000s	2.5 arc minute
BIO3	MERRAclim generation	MERRAclim.2_5m_max_00s	temperature max	BIO3_MERRAclim.2_5m_max_00s	2_5m_max_00s.zip	Dryad Digital Repository	doi:10.5061/dryad.s2v81	http://dx.doi.org/10.5061/dryad.s2v81	2000s	2.5 arc minute
BIO4	MERRAclim generation	MERRAclim.2_5m_max_00s	temperature max	BIO4_MERRAclim.2_5m_max_00s	2_5m_max_00s.zip	Dryad Digital Repository	doi:10.5061/dryad.s2v81	http://dx.doi.org/10.5061/dryad.s2v81	2000s	2.5 arc minute
BIO5	MERRAclim generation	MERRAclim.2_5m_max_00s	temperature max	BIO5_MERRAclim.2_5m_max_00s	2_5m_max_00s.zip	Dryad Digital Repository	doi:10.5061/dryad.s2v81	http://dx.doi.org/10.5061/dryad.s2v81	2000s	2.5 arc minute
BIO6	MERRAclim generation	MERRAclim.2_5m_max_00s	temperature max	BIO6_MERRAclim.2_5m_max_00s	2_5m_max_00s.zip	Dryad Digital Repository	doi:10.5061/dryad.s2v81	http://dx.doi.org/10.5061/dryad.s2v81	2000s	2.5 arc minute
BIO7	MERRAclim generation	MERRAclim.2_5m_max_00s	temperature max	BIO7_MERRAclim.2_5m_max_00s	2_5m_max_00s.zip	Dryad Digital Repository	doi:10.5061/dryad.s2v81	http://dx.doi.org/10.5061/dryad.s2v81	2000s	2.5 arc minute
BIO8	MERRAclim generation	MERRAclim.2_5m_max_00s	temperature max	BIO8_MERRAclim.2_5m_max_00s	2_5m_max_00s.zip	Dryad Digital Repository	doi:10.5061/dryad.s2v81	http://dx.doi.org/10.5061/dryad.s2v81	2000s	2.5 arc minute
BIO9	MERRAclim generation	MERRAclim.2_5m_max_00s	temperature max	BIO9_MERRAclim.2_5m_max_00s	2_5m_max_00s.zip	Dryad Digital Repository	doi:10.5061/dryad.s2v81	http://dx.doi.org/10.5061/dryad.s2v81	2000s	2.5 arc minute
BIO10	MERRAclim generation	MERRAclim.2_5m_max_00s	temperature max	BIO10_MERRAclim.2_5m_max_00s	2_5m_max_00s.zip	Dryad Digital Repository	doi:10.5061/dryad.s2v81	http://dx.doi.org/10.5061/dryad.s2v81	2000s	2.5 arc minute
BIO11	MERRAclim generation	MERRAclim.2_5m_max_00s	temperature max	BIO11_MERRAclim.2_5m_max_00s	2_5m_max_00s.zip	Dryad Digital Repository	doi:10.5061/dryad.s2v81	http://dx.doi.org/10.5061/dryad.s2v81	2000s	2.5 arc minute
BIO1	MERRAclim generation	MERRAclim.2_5m_max_90s	temperature max	BIO1_MERRAclim.2_5m_max_90s	2_5m_max_90s.zip	Dryad Digital Repository	doi:10.5061/dryad.s2v81	http://dx.doi.org/10.5061/dryad.s2v81	1990s	2.5 arc minute
BIO2	MERRAclim generation	MERRAclim.2_5m_max_90s	temperature max	BIO2_MERRAclim.2_5m_max_90s	2_5m_max_90s.zip	Dryad Digital Repository	doi:10.5061/dryad.s2v81	http://dx.doi.org/10.5061/dryad.s2v81	1990s	2.5 arc minute
BIO3	MERRAclim generation	MERRAclim.2_5m_max_90s	temperature max	BIO3_MERRAclim.2_5m_max_90s	2_5m_max_90s.zip	Dryad Digital Repository	doi:10.5061/dryad.s2v81	http://dx.doi.org/10.5061/dryad.s2v81	1990s	2.5 arc minute
BIO4	MERRAclim generation	MERRAclim.2_5m_max_90s	temperature max	BIO4_MERRAclim.2_5m_max_90s	2_5m_max_90s.zip	Dryad Digital Repository	doi:10.5061/dryad.s2v81	http://dx.doi.org/10.5061/dryad.s2v81	1990s	2.5 arc minute
BIO5	MERRAclim generation	MERRAclim.2_5m_max_90s	temperature max	BIO5_MERRAclim.2_5m_max_90s	2_5m_max_90s.zip	Dryad Digital Repository	doi:10.5061/dryad.s2v81	http://dx.doi.org/10.5061/dryad.s2v81	1990s	2.5 arc minute
BIO6	MERRAclim generation	MERRAclim.2_5m_max_90s	temperature max	BIO6_MERRAclim.2_5m_max_90s	2_5m_max_90s.zip	Dryad Digital Repository	doi:10.5061/dryad.s2v81	http://dx.doi.org/10.5061/dryad.s2v81	1990s	2.5 arc minute
BIO7	MERRAclim generation	MERRAclim.2_5m_max_90s	temperature max	BIO7_MERRAclim.2_5m_max_90s	2_5m_max_90s.zip	Dryad Digital Repository	doi:10.5061/dryad.s2v81	http://dx.doi.org/10.5061/dryad.s2v81	1990s	2.5 arc minute
BIO8	MERRAclim generation	MERRAclim.2_5m_max_90s	temperature max	BIO8_MERRAclim.2_5m_max_90s	2_5m_max_90s.zip	Dryad Digital Repository	doi:10.5061/dryad.s2v81	http://dx.doi.org/10.5061/dryad.s2v81	1990s	2.5 arc minute
BIO9	MERRAclim generation	MERRAclim.2_5m_max_90s	temperature max	BIO9_MERRAclim.2_5m_max_90s	2_5m_max_90s.zip	Dryad Digital Repository	doi:10.5061/dryad.s2v81	http://dx.doi.org/10.5061/dryad.s2v81	1990s	2.5 arc minute
BIO10	MERRAclim generation	MERRAclim.2_5m_max_90s	temperature max	BIO10_MERRAclim.2_5m_max_90s	2_5m_max_90s.zip	Dryad Digital Repository	doi:10.5061/dryad.s2v81	http://dx.doi.org/10.5061/dryad.s2v81	1990s	2.5 arc minute
BIO11	MERRAclim generation	MERRAclim.2_5m_max_90s	temperature max	BIO11_MERRAclim.2_5m_max_90s	2_5m_max_90s.zip	Dryad Digital Repository	doi:10.5061/dryad.s2v81	http://dx.doi.org/10.5061/dryad.s2v81	1990s	2.5 arc minute
BIO1	MERRAclim generation	MERRAclim.2_5m_max_80s	temperature max	BIO1_MERRAclim.2_5m_max_80s	2_5m_max_80s.zip	Dryad Digital Repository	doi:10.5061/dryad.s2v81	http://dx.doi.org/10.5061/dryad.s2v81	1980s	2.5 arc minute
BIO2	MERRAclim generation	MERRAclim.2_5m_max_80s	temperature max	BIO2_MERRAclim.2_5m_max_80s	2_5m_max_80s.zip	Dryad Digital Repository	doi:10.5061/dryad.s2v81	http://dx.doi.org/10.5061/dryad.s2v81	1980s	2.5 arc minute
BIO3	MERRAclim generation	MERRAclim.2_5m_max_80s	temperature max	BIO3_MERRAclim.2_5m_max_80s	2_5m_max_80s.zip	Dryad Digital Repository	doi:10.5061/dryad.s2v81	http://dx.doi.org/10.5061/dryad.s2v81	1980s	2.5 arc minute
BIO4	MERRAclim generation	MERRAclim.2_5m_max_80s	temperature max	BIO4_MERRAclim.2_5m_max_80s	2_5m_max_80s.zip	Dryad Digital Repository	doi:10.5061/dryad.s2v81	http://dx.doi.org/10.5061/dryad.s2v81	1980s	2.5 arc minute
BIO5	MERRAclim generation	MERRAclim.2_5m_max_80s	temperature max	BIO5_MERRAclim.2_5m_max_80s	2_5m_max_80s.zip	Dryad Digital Repository	doi:10.5061/dryad.s2v81	http://dx.doi.org/10.5061/dryad.s2v81	1980s	2.5 arc minute
BIO6	MERRAclim generation	MERRAclim.2_5m_max_80s	temperature max	BIO6_MERRAclim.2_5m_max_80s	2_5m_max_80s.zip	Dryad Digital Repository	doi:10.5061/dryad.s2v81	http://dx.doi.org/10.5061/dryad.s2v81	1980s	2.5 arc minute
BIO7	MERRAclim generation	MERRAclim.2_5m_max_80s	temperature max	BIO7_MERRAclim.2_5m_max_80s	2_5m_max_80s.zip	Dryad Digital Repository	doi:10.5061/dryad.s2v81	http://dx.doi.org/10.5061/dryad.s2v81	1980s	2.5 arc minute
BIO8	MERRAclim generation	MERRAclim.2_5m_max_80s	temperature max	BIO8_MERRAclim.2_5m_max_80s	2_5m_max_80s.zip	Dryad Digital Repository	doi:10.5061/dryad.s2v81	http://dx.doi.org/10.5061/dryad.s2v81	1980s	2.5 arc minute
BIO9	MERRAclim generation	MERRAclim.2_5m_max_80s	temperature max	BIO9_MERRAclim.2_5m_max_80s	2_5m_max_80s.zip	Dryad Digital Repository	doi:10.5061/dryad.s2v81	http://dx.doi.org/10.5061/dryad.s2v81	1980s	2.5 arc minute
BIO10	MERRAclim generation	MERRAclim.2_5m_max_80s	temperature max	BIO10_MERRAclim.2_5m_max_80s	2_5m_max_80s.zip	Dryad Digital Repository	doi:10.5061/dryad.s2v81	http://dx.doi.org/10.5061/dryad.s2v81	1980s	2.5 arc minute
BIO11	MERRAclim generation	MERRAclim.2_5m_max_80s	temperature max	BIO11_MERRAclim.2_5m_max_80s	2_5m_max_80s.zip	Dryad Digital Repository	doi:10.5061/dryad.s2v81	http://dx.doi.org/10.5061/dryad.s2v81	1980s	2.5 arc minute
BIO1	MERRAclim generation	MERRAclim.2_5m_mean_00s	temperature mean	BIO1_MERRAclim.2_5m_mean_00s	2_5m_mean_00s.zip	Dryad Digital Repository	doi:10.5061/dryad.s2v81	http://dx.doi.org/10.5061/dryad.s2v81	2000s	2.5 arc minute
BIO2	MERRAclim generation	MERRAclim.2_5m_mean_00s	temperature mean	BIO2_MERRAclim.2_5m_mean_00s	2_5m_mean_00s.zip	Dryad Digital Repository	doi:10.5061/dryad.s2v81	http://dx.doi.org/10.5061/dryad.s2v81	2000s	2.5 arc minute
BIO3	MERRAclim generation	MERRAclim.2_5m_mean_00s	temperature mean	BIO3_MERRAclim.2_5m_mean_00s	2_5m_mean_00s.zip	Dryad Digital Repository	doi:10.5061/dryad.s2v81	http://dx.doi.org/10.5061/dryad.s2v81	2000s	2.5 arc minute
BIO4	MERRAclim generation	MERRAclim.2_5m_mean_00s	temperature mean	BIO4_MERRAclim.2_5m_mean_00s	2_5m_mean_00s.zip	Dryad Digital Repository	doi:10.5061/dryad.s2v81	http://dx.doi.org/10.5061/dryad.s2v81	2000s	2.5 arc minute
BIO5	MERRAclim generation	MERRAclim.2_5m_mean_00s	temperature mean	BIO5_MERRAclim.2_5m_mean_00s	2_5m_mean_00s.zip	Dryad Digital Repository	doi:10.5061/dryad.s2v81	http://dx.doi.org/10.5061/dryad.s2v81	2000s	2.5 arc minute
BIO6	MERRAclim generation	MERRAclim.2_5m_mean_00s	temperature mean	BIO6_MERRAclim.2_5m_mean_00s	2_5m_mean_00s.zip	Dryad Digital Repository	doi:10.5061/dryad.s2v81	http://dx.doi.org/10.5061/dryad.s2v81	2000s	2.5 arc minute
BIO7	MERRAclim generation	MERRAclim.2_5m_mean_00s	temperature mean	BIO7_MERRAclim.2_5m_mean_00s	2_5m_mean_00s.zip	Dryad Digital Repository	doi:10.5061/dryad.s2v81	http://dx.doi.org/10.5061/dryad.s2v81	2000s	2.5 arc minute
BIO8	MERRAclim generation	MERRAclim.2_5m_mean_00s	temperature mean	BIO8_MERRAclim.2_5m_mean_00s	2_5m_mean_00s.zip	Dryad Digital Repository	doi:10.5061/dryad.s2v81	http://dx.doi.org/10.5061/dryad.s2v81	2000s	2.5 arc minute
BIO9	MERRAclim generation	MERRAclim.2_5m_mean_00s	temperature mean	BIO9_MERRAclim.2_5m_mean_00s	2_5m_mean_00s.zip	Dryad Digital Repository	doi:10.5061/dryad.s2v81	http://dx.doi.org/10.5061/dryad.s2v81	2000s	2.5 arc minute
BIO10	MERRAclim generation	MERRAclim.2_5m_mean_00s	temperature mean	BIO10_MERRAclim.2_5m_mean_00s	2_5m_mean_00s.zip	Dryad Digital Repository	doi:10.5061/dryad.s2v81	http://dx.doi.org/10.5061/dryad.s2v81	2000s	2.5 arc minute
BIO11	MERRAclim generation	MERRAclim.2_5m_mean_00s	temperature mean	BIO11_MERRAclim.2_5m_mean_00s	2_5m_mean_00s.zip	Dryad Digital Repository	doi:10.5061/dryad.s2v81	http://dx.doi.org/10.5061/dryad.s2v81	2000s	2.5 arc minute
BIO1	MERRAclim generation	MERRAclim.2_5m_mean_90s	temperature mean	BIO1_MERRAclim.2_5m_mean_90s	2_5m_mean_90s.zip	Dryad Digital Repository	doi:10.5061/dryad.s2v81	http://dx.doi.org/10.5061/dryad.s2v81	1990s	2.5 arc minute
BIO2	MERRAclim generation	MERRAclim.2_5m_mean_90s	temperature mean	BIO2_MERRAclim.2_5m_mean_90s	2_5m_mean_90s.zip	Dryad Digital Repository	doi:10.5061/dryad.s2v81	http://dx.doi.org/10.5061/dryad.s2v81	1990s	2.5 arc minute
BIO3	MERRAclim generation	MERRAclim.2_5m_mean_90s	temperature mean	BIO3_MERRAclim.2_5m_mean_90s	2_5m_mean_90s.zip	Dryad Digital Repository	doi:10.5061/dryad.s2v81	http://dx.doi.org/10.5061/dryad.s2v81	1990s	2.5 arc minute
BIO4	MERRAclim generation	MERRAclim.2_5m_mean_90s	temperature mean	BIO4_MERRAclim.2_5m_mean_90s	2_5m_mean_90s.zip	Dryad Digital Repository	doi:10.5061/dryad.s2v81	http://dx.doi.org/10.5061/dryad.s2v81	1990s	2.5 arc minute
BIO5	MERRAclim generation	MERRAclim.2_5m_mean_90s	temperature mean	BIO5_MERRAclim.2_5m_mean_90s	2_5m_mean_90s.zip	Dryad Digital Repository	doi:10.5061/dryad.s2v81	http://dx.doi.org/10.5061/dryad.s2v81	1990s	2.5 arc minute
BIO6	MERRAclim generation	MERRAclim.2_5m_mean_90s	temperature mean	BIO6_MERRAclim.2_5m_mean_90s	2_5m_mean_90s.zip	Dryad Digital Repository	doi:10.5061/dryad.s2v81	http://dx.doi.org/10.5061/dryad.s2v81	1990s	2.5 arc minute
BIO7	MERRAclim generation	MERRAclim.2_5m_mean_90s	temperature mean	BIO7_MERRAclim.2_5m_mean_90s	2_5m_mean_90s.zip	Dryad Digital Repository	doi:10.5061/dryad.s2v81	http://dx.doi.org/10.5061/dryad.s2v81	1990s	2.5 arc minute
BIO8	MERRAclim generation	MERRAclim.2_5m_mean_90s	temperature mean	BIO8_MERRAclim.2_5m_mean_90s	2_5m_mean_90s.zip	Dryad Digital Repository	doi:10.5061/dryad.s2v81	http://dx.doi.org/10.5061/dryad.s2v81	1990s	2.5 arc minute
BIO9	MERRAclim generation	MERRAclim.2_5m_mean_90s	temperature mean	BIO9_MERRAclim.2_5m_mean_90s	2_5m_mean_90s.zip	Dryad Digital Repository	doi:10.5061/dryad.s2v81	http://dx.doi.org/10.5061/dryad.s2v81	1990s	2.5 arc minute
BIO10	MERRAclim generation	MERRAclim.2_5m_mean_90s	temperature mean	BIO10_MERRAclim.2_5m_mean_90s	2_5m_mean_90s.zip	Dryad Digital Repository	doi:10.5061/dryad.s2v81	http://dx.doi.org/10.5061/dryad.s2v81	1990s	2.5 arc minute
BIO11	MERRAclim generation	MERRAclim.2_5m_mean_90s	temperature mean	BIO11_MERRAclim.2_5m_mean_90s	2_5m_mean_90s.zip	Dryad Digital Repository	doi:10.5061/dryad.s2v81	http://dx.doi.org/10.5061/dryad.s2v81	1990s	2.5 arc minute
BIO1	MERRAclim generation	MERRAclim.2_5m_mean_80s	temperature mean	BIO1_MERRAclim.2_5m_mean_80s	2_5m_mean_80s.zip	Dryad Digital Repository	doi:10.5061/dryad.s2v81	http://dx.doi.org/10.5061/dryad.s2v81	1980s	2.5 arc minute
BIO2	MERRAclim generation	MERRAclim.2_5m_mean_80s	temperature mean	BIO2_MERRAclim.2_5m_mean_80s	2_5m_mean_80s.zip	Dryad Digital Repository	doi:10.5061/dryad.s2v81	http://dx.doi.org/10.5061/dryad.s2v81	1980s	2.5 arc minute
BIO3	MERRAclim generation	MERRAclim.2_5m_mean_80s	temperature mean	BIO3_MERRAclim.2_5m_mean_80s	2_5m_mean_80s.zip	Dryad Digital Repository	doi:10.5061/dryad.s2v81	http://dx.doi.org/10.5061/dryad.s2v81	1980s	2.5 arc minute
BIO4	MERRAclim generation	MERRAclim.2_5m_mean_80s	temperature mean	BIO4_MERRAclim.2_5m_mean_80s	2_5m_mean_80s.zip	Dryad Digital Repository	doi:10.5061/dryad.s2v81	http://dx.doi.org/10.5061/dryad.s2v81	1980s	2.5 arc minute
BIO5	MERRAclim generation	MERRAclim.2_5m_mean_80s	temperature mean	BIO5_MERRAclim.2_5m_mean_80s	2_5m_mean_80s.zip	Dryad Digital Repository	doi:10.5061/dryad.s2v81	http://dx.doi.org/10.5061/dryad.s2v81	1980s	2.5 arc minute
BIO6	MERRAclim generation	MERRAclim.2_5m_mean_80s	temperature mean	BIO6_MERRAclim.2_5m_mean_80s	2_5m_mean_80s.zip	Dryad Digital Repository	doi:10.5061/dryad.s2v81	http://dx.doi.org/10.5061/dryad.s2v81	1980s	2.5 arc minute
BIO7	MERRAclim generation	MERRAclim.2_5m_mean_80s	temperature mean	BIO7_MERRAclim.2_5m_mean_80s	2_5m_mean_80s.zip	Dryad Digital Repository	doi:10.5061/dryad.s2v81	http://dx.doi.org/10.5061/dryad.s2v81	1980s	2.5 arc minute
BIO8	MERRAclim generation	MERRAclim.2_5m_mean_80s	temperature mean	BIO8_MERRAclim.2_5m_mean_80s	2_5m_mean_80s.zip	Dryad Digital Repository	doi:10.5061/dryad.s2v81	http://dx.doi.org/10.5061/dryad.s2v81	1980s	2.5 arc minute
BIO9	MERRAclim generation	MERRAclim.2_5m_mean_80s	temperature mean	BIO9_MERRAclim.2_5m_mean_80s	2_5m_mean_80s.zip	Dryad Digital Repository	doi:10.5061/dryad.s2v81	http://dx.doi.org/10.5061/dryad.s2v81	1980s	2.5 arc minute
BIO10	MERRAclim generation	MERRAclim.2_5m_mean_80s	temperature mean	BIO10_MERRAclim.2_5m_mean_80s	2_5m_mean_80s.zip	Dryad Digital Repository	doi:10.5061/dryad.s2v81	http://dx.doi.org/10.5061/dryad.s2v81	1980s	2.5 arc minute
BIO11	MERRAclim generation	MERRAclim.2_5m_mean_80s	temperature mean	BIO11_MERRAclim.2_5m_mean_80s	2_5m_mean_80s.zip	Dryad Digital Repository	doi:10.5061/dryad.s2v81	http://dx.doi.org/10.5061/dryad.s2v81	1980s	2.5 arc minute
BIO1	MERRAclim generation	MERRAclim.2_5m_min_00s	temperature min	BIO1_MERRAclim.2_5m_min_00s	2_5m_min_00s.zip	Dryad Digital Repository	doi:10.5061/dryad.s2v81	http://dx.doi.org/10.5061/dryad.s2v81	2000s	2.5 arc minute
BIO2	MERRAclim generation	MERRAclim.2_5m_min_00s	temperature min	BIO2_MERRAclim.2_5m_min_00s	2_5m_min_00s.zip	Dryad Digital Repository	doi:10.5061/dryad.s2v81	http://dx.doi.org/10.5061/dryad.s2v81	2000s	2.5 arc minute
BIO3	MERRAclim generation	MERRAclim.2_5m_min_00s	temperature min	BIO3_MERRAclim.2_5m_min_00s	2_5m_min_00s.zip	Dryad Digital Repository	doi:10.5061/dryad.s2v81	http://dx.doi.org/10.5061/dryad.s2v81	2000s	2.5 arc minute
BIO4	MERRAclim generation	MERRAclim.2_5m_min_00s	temperature min	BIO4_MERRAclim.2_5m_min_00s	2_5m_min_00s.zip	Dryad Digital Repository	doi:10.5061/dryad.s2v81	http://dx.doi.org/10.5061/dryad.s2v81	2000s	2.5 arc minute
BIO5	MERRAclim generation	MERRAclim.2_5m_min_00s	temperature min	BIO5_MERRAclim.2_5m_min_00s	2_5m_min_00s.zip	Dryad Digital Repository	doi:10.5061/dryad.s2v81	http://dx.doi.org/10.5061/dryad.s2v81	2000s	2.5 arc minute
BIO6	MERRAclim generation	MERRAclim.2_5m_min_00s	temperature min	BIO6_MERRAclim.2_5m_min_00s	2_5m_min_00s.zip	Dryad Digital Repository	doi:10.5061/dryad.s2v81	http://dx.doi.org/10.5061/dryad.s2v81	2000s	2.5 arc minute
BIO7	MERRAclim generation	MERRAclim.2_5m_min_00s	temperature min	BIO7_MERRAclim.2_5m_min_00s	2_5m_min_00s.zip	Dryad Digital Repository	doi:10.5061/dryad.s2v81	http://dx.doi.org/10.5061/dryad.s2v81	2000s	2.5 arc minute
BIO8	MERRAclim generation	MERRAclim.2_5m_min_00s	temperature min	BIO8_MERRAclim.2_5m_min_00s	2_5m_min_00s.zip	Dryad Digital Repository	doi:10.5061/dryad.s2v81	http://dx.doi.org/10.5061/dryad.s2v81	2000s	2.5 arc minute
BIO9	MERRAclim generation	MERRAclim.2_5m_min_00s	temperature min	BIO9_MERRAclim.2_5m_min_00s	2_5m_min_00s.zip	Dryad Digital Repository	doi:10.5061/dryad.s2v81	http://dx.doi.org/10.5061/dryad.s2v81	2000s	2.5 arc minute
BIO10	MERRAclim generation	MERRAclim.2_5m_min_00s	temperature min	BIO10_MERRAclim.2_5m_min_00s	2_5m_min_00s.zip	Dryad Digital Repository	doi:10.5061/dryad.s2v81	http://dx.doi.org/10.5061/dryad.s2v81	2000s	2.5 arc minute
BIO11	MERRAclim generation	MERRAclim.2_5m_min_00s	temperature min	BIO11_MERRAclim.2_5m_min_00s	2_5m_min_00s.zip	Dryad Digital Repository	doi:10.5061/dryad.s2v81	http://dx.doi.org/10.5061/dryad.s2v81	2000s	2.5 arc minute
BIO1	MERRAclim generation	MERRAclim.2_5m_min_90s	temperature min	BIO1_MERRAclim.2_5m_min_90s	2_5m_min_90s.zip	Dryad Digital Repository	doi:10.5061/dryad.s2v81	http://dx.doi.org/10.5061/dryad.s2v81	1990s	2.5 arc minute
BIO2	MERRAclim generation	MERRAclim.2_5m_min_90s	temperature min	BIO2_MERRAclim.2_5m_min_90s	2_5m_min_90s.zip	Dryad Digital Repository	doi:10.5061/dryad.s2v81	http://dx.doi.org/10.5061/dryad.s2v81	1990s	2.5 arc minute
BIO3	MERRAclim generation	MERRAclim.2_5m_min_90s	temperature min	BIO3_MERRAclim.2_5m_min_90s	2_5m_min_90s.zip	Dryad Digital Repository	doi:10.5061/dryad.s2v81	http://dx.doi.org/10.5061/dryad.s2v81	1990s	2.5 arc minute
BIO4	MERRAclim generation	MERRAclim.2_5m_min_90s	temperature min	BIO4_MERRAclim.2_5m_min_90s	2_5m_min_90s.zip	Dryad Digital Repository	doi:10.5061/dryad.s2v81	http://dx.doi.org/10.5061/dryad.s2v81	1990s	2.5 arc minute
BIO5	MERRAclim generation	MERRAclim.2_5m_min_90s	temperature min	BIO5_MERRAclim.2_5m_min_90s	2_5m_min_90s.zip	Dryad Digital Repository	doi:10.5061/dryad.s2v81	http://dx.doi.org/10.5061/dryad.s2v81	1990s	2.5 arc minute
BIO6	MERRAclim generation	MERRAclim.2_5m_min_90s	temperature min	BIO6_MERRAclim.2_5m_min_90s	2_5m_min_90s.zip	Dryad Digital Repository	doi:10.5061/dryad.s2v81	http://dx.doi.org/10.5061/dryad.s2v81	1990s	2.5 arc minute
BIO7	MERRAclim generation	MERRAclim.2_5m_min_90s	temperature min	BIO7_MERRAclim.2_5m_min_90s	2_5m_min_90s.zip	Dryad Digital Repository	doi:10.5061/dryad.s2v81	http://dx.doi.org/10.5061/dryad.s2v81	1990s	2.5 arc minute
BIO8	MERRAclim generation	MERRAclim.2_5m_min_90s	temperature min	BIO8_MERRAclim.2_5m_min_90s	2_5m_min_90s.zip	Dryad Digital Repository	doi:10.5061/dryad.s2v81	http://dx.doi.org/10.5061/dryad.s2v81	1990s	2.5 arc minute
BIO9	MERRAclim generation	MERRAclim.2_5m_min_90s	temperature min	BIO9_MERRAclim.2_5m_min_90s	2_5m_min_90s.zip	Dryad Digital Repository	doi:10.5061/dryad.s2v81	http://dx.doi.org/10.5061/dryad.s2v81	1990s	2.5 arc minute
BIO10	MERRAclim generation	MERRAclim.2_5m_min_90s	temperature min	BIO10_MERRAclim.2_5m_min_90s	2_5m_min_90s.zip	Dryad Digital Repository	doi:10.5061/dryad.s2v81	http://dx.doi.org/10.5061/dryad.s2v81	1990s	2.5 arc minute
BIO11	MERRAclim generation	MERRAclim.2_5m_min_90s	temperature min	BIO11_MERRAclim.2_5m_min_90s	2_5m_min_90s.zip	Dryad Digital Repository	doi:10.5061/dryad.s2v81	http://dx.doi.org/10.5061/dryad.s2v81	1990s	2.5 arc minute
BIO1	MERRAclim generation	MERRAclim.2_5m_min_80s	temperature min	BIO1_MERRAclim.2_5m_min_80s	2_5m_min_80s.zip	Dryad Digital Repository	doi:10.5061/dryad.s2v81	http://dx.doi.org/10.5061/dryad.s2v81	1980s	2.5 arc minute
BIO2	MERRAclim generation	MERRAclim.2_5m_min_80s	temperature min	BIO2_MERRAclim.2_5m_min_80s	2_5m_min_80s.zip	Dryad Digital Repository	doi:10.5061/dryad.s2v81	http://dx.doi.org/10.5061/dryad.s2v81	1980s	2.5 arc minute
BIO3	MERRAclim generation	MERRAclim.2_5m_min_80s	temperature min	BIO3_MERRAclim.2_5m_min_80s	2_5m_min_80s.zip	Dryad Digital Repository	doi:10.5061/dryad.s2v81	http://dx.doi.org/10.5061/dryad.s2v81	1980s	2.5 arc minute
BIO4	MERRAclim generation	MERRAclim.2_5m_min_80s	temperature min	BIO4_MERRAclim.2_5m_min_80s	2_5m_min_80s.zip	Dryad Digital Repository	doi:10.5061/dryad.s2v81	http://dx.doi.org/10.5061/dryad.s2v81	1980s	2.5 arc minute
BIO5	MERRAclim generation	MERRAclim.2_5m_min_80s	temperature min	BIO5_MERRAclim.2_5m_min_80s	2_5m_min_80s.zip	Dryad Digital Repository	doi:10.5061/dryad.s2v81	http://dx.doi.org/10.5061/dryad.s2v81	1980s	2.5 arc minute
BIO6	MERRAclim generation	MERRAclim.2_5m_min_80s	temperature min	BIO6_MERRAclim.2_5m_min_80s	2_5m_min_80s.zip	Dryad Digital Repository	doi:10.5061/dryad.s2v81	http://dx.doi.org/10.5061/dryad.s2v81	1980s	2.5 arc minute
BIO7	MERRAclim generation	MERRAclim.2_5m_min_80s	temperature min	BIO7_MERRAclim.2_5m_min_80s	2_5m_min_80s.zip	Dryad Digital Repository	doi:10.5061/dryad.s2v81	http://dx.doi.org/10.5061/dryad.s2v81	1980s	2.5 arc minute
BIO8	MERRAclim generation	MERRAclim.2_5m_min_80s	temperature min	BIO8_MERRAclim.2_5m_min_80s	2_5m_min_80s.zip	Dryad Digital Repository	doi:10.5061/dryad.s2v81	http://dx.doi.org/10.5061/dryad.s2v81	1980s	2.5 arc minute
BIO9	MERRAclim generation	MERRAclim.2_5m_min_80s	temperature min	BIO9_MERRAclim.2_5m_min_80s	2_5m_min_80s.zip	Dryad Digital Repository	doi:10.5061/dryad.s2v81	http://dx.doi.org/10.5061/dryad.s2v81	1980s	2.5 arc minute
BIO10	MERRAclim generation	MERRAclim.2_5m_min_80s	temperature min	BIO10_MERRAclim.2_5m_min_80s	2_5m_min_80s.zip	Dryad Digital Repository	doi:10.5061/dryad.s2v81	http://dx.doi.org/10.5061/dryad.s2v81	1980s	2.5 arc minute
BIO11	MERRAclim generation	MERRAclim.2_5m_min_80s	temperature min	BIO11_MERRAclim.2_5m_min_80s	2_5m_min_80s.zip	Dryad Digital Repository	doi:10.5061/dryad.s2v81	http://dx.doi.org/10.5061/dryad.s2v81	1980s	2.5 arc minute
