# Supplementary material for: MERRAclim, a high-resolution global dataset of remotely sensed bioclimatic variables for ecological modelling
Source: Sci Data. 2017 Jun 20;4:170078. doi: 10.1038/sdata.2017.78 (PMC5477563; doi:10.1038/sdata.2017.78)
Supplement: Supplementary file 3 [file sdata201778-isa1.zip › a_humidity_Vega.txt]

Sample Name	Protocol REF	Comment[dataset title]	Comment[measurement type]	Assay Name	Raw Data File	Comment[Data Repository]	Comment[Data Record Accession]	Comment[Data Record URI]	Factor Value[decade]	Factor Value[spatial resolution]
BIO12	MERRAclim generation	MERRAclim.10m_max_00s	humidity max	BIO12_MERRAclim.10m_max_00s	10m_max_00s.zip	Dryad Digital Repository	doi:10.5061/dryad.s2v81	http://dx.doi.org/10.5061/dryad.s2v81	2000s	10 arc minute
BIO13	MERRAclim generation	MERRAclim.10m_max_00s	humidity max	BIO13_MERRAclim.10m_max_00s	10m_max_00s.zip	Dryad Digital Repository	doi:10.5061/dryad.s2v81	http://dx.doi.org/10.5061/dryad.s2v81	2000s	10 arc minute
BIO14	MERRAclim generation	MERRAclim.10m_max_00s	humidity max	BIO14_MERRAclim.10m_max_00s	10m_max_00s.zip	Dryad Digital Repository	doi:10.5061/dryad.s2v81	http://dx.doi.org/10.5061/dryad.s2v81	2000s	10 arc minute
BIO15	MERRAclim generation	MERRAclim.10m_max_00s	humidity max	BIO15_MERRAclim.10m_max_00s	10m_max_00s.zip	Dryad Digital Repository	doi:10.5061/dryad.s2v81	http://dx.doi.org/10.5061/dryad.s2v81	2000s	10 arc minute
BIO16	MERRAclim generation	MERRAclim.10m_max_00s	humidity max	BIO16_MERRAclim.10m_max_00s	10m_max_00s.zip	Dryad Digital Repository	doi:10.5061/dryad.s2v81	http://dx.doi.org/10.5061/dryad.s2v81	2000s	10 arc minute
BIO17	MERRAclim generation	MERRAclim.10m_max_00s	humidity max	BIO17_MERRAclim.10m_max_00s	10m_max_00s.zip	Dryad Digital Repository	doi:10.5061/dryad.s2v81	http://dx.doi.org/10.5061/dryad.s2v81	2000s	10 arc minute
BIO18	MERRAclim generation	MERRAclim.10m_max_00s	humidity max	BIO18_MERRAclim.10m_max_00s	10m_max_00s.zip	Dryad Digital Repository	doi:10.5061/dryad.s2v81	http://dx.doi.org/10.5061/dryad.s2v81	2000s	10 arc minute
BIO19	MERRAclim generation	MERRAclim.10m_max_00s	humidity max	BIO19_MERRAclim.10m_max_00s	10m_max_00s.zip	Dryad Digital Repository	doi:10.5061/dryad.s2v81	http://dx.doi.org/10.5061/dryad.s2v81	2000s	10 arc minute
BIO12	MERRAclim generation	MERRAclim.10m_max_90s	humidity max	BIO12_MERRAclim.10m_max_90s	10m_max_90s.zip	Dryad Digital Repository	doi:10.5061/dryad.s2v81	http://dx.doi.org/10.5061/dryad.s2v81	1990s	10 arc minute
BIO13	MERRAclim generation	MERRAclim.10m_max_90s	humidity max	BIO13_MERRAclim.10m_max_90s	10m_max_90s.zip	Dryad Digital Repository	doi:10.5061/dryad.s2v81	http://dx.doi.org/10.5061/dryad.s2v81	1990s	10 arc minute
BIO14	MERRAclim generation	MERRAclim.10m_max_90s	humidity max	BIO14_MERRAclim.10m_max_90s	10m_max_90s.zip	Dryad Digital Repository	doi:10.5061/dryad.s2v81	http://dx.doi.org/10.5061/dryad.s2v81	1990s	10 arc minute
BIO15	MERRAclim generation	MERRAclim.10m_max_90s	humidity max	BIO15_MERRAclim.10m_max_90s	10m_max_90s.zip	Dryad Digital Repository	doi:10.5061/dryad.s2v81	http://dx.doi.org/10.5061/dryad.s2v81	1990s	10 arc minute
BIO16	MERRAclim generation	MERRAclim.10m_max_90s	humidity max	BIO16_MERRAclim.10m_max_90s	10m_max_90s.zip	Dryad Digital Repository	doi:10.5061/dryad.s2v81	http://dx.doi.org/10.5061/dryad.s2v81	1990s	10 arc minute
BIO17	MERRAclim generation	MERRAclim.10m_max_90s	humidity max	BIO17_MERRAclim.10m_max_90s	10m_max_90s.zip	Dryad Digital Repository	doi:10.5061/dryad.s2v81	http://dx.doi.org/10.5061/dryad.s2v81	1990s	10 arc minute
BIO18	MERRAclim generation	MERRAclim.10m_max_90s	humidity max	BIO18_MERRAclim.10m_max_90s	10m_max_90s.zip	Dryad Digital Repository	doi:10.5061/dryad.s2v81	http://dx.doi.org/10.5061/dryad.s2v81	1990s	10 arc minute
BIO19	MERRAclim generation	MERRAclim.10m_max_90s	humidity max	BIO19_MERRAclim.10m_max_90s	10m_max_90s.zip	Dryad Digital Repository	doi:10.5061/dryad.s2v81	http://dx.doi.org/10.5061/dryad.s2v81	1990s	10 arc minute
BIO12	MERRAclim generation	MERRAclim.10m_max_80s	humidity max	BIO12_MERRAclim.10m_max_80s	10m_max_80s.zip	Dryad Digital Repository	doi:10.5061/dryad.s2v81	http://dx.doi.org/10.5061/dryad.s2v81	1980s	10 arc minute
BIO13	MERRAclim generation	MERRAclim.10m_max_80s	humidity max	BIO13_MERRAclim.10m_max_80s	10m_max_80s.zip	Dryad Digital Repository	doi:10.5061/dryad.s2v81	http://dx.doi.org/10.5061/dryad.s2v81	1980s	10 arc minute
BIO14	MERRAclim generation	MERRAclim.10m_max_80s	humidity max	BIO14_MERRAclim.10m_max_80s	10m_max_80s.zip	Dryad Digital Repository	doi:10.5061/dryad.s2v81	http://dx.doi.org/10.5061/dryad.s2v81	1980s	10 arc minute
BIO15	MERRAclim generation	MERRAclim.10m_max_80s	humidity max	BIO15_MERRAclim.10m_max_80s	10m_max_80s.zip	Dryad Digital Repository	doi:10.5061/dryad.s2v81	http://dx.doi.org/10.5061/dryad.s2v81	1980s	10 arc minute
BIO16	MERRAclim generation	MERRAclim.10m_max_80s	humidity max	BIO16_MERRAclim.10m_max_80s	10m_max_80s.zip	Dryad Digital Repository	doi:10.5061/dryad.s2v81	http://dx.doi.org/10.5061/dryad.s2v81	1980s	10 arc minute
BIO17	MERRAclim generation	MERRAclim.10m_max_80s	humidity max	BIO17_MERRAclim.10m_max_80s	10m_max_80s.zip	Dryad Digital Repository	doi:10.5061/dryad.s2v81	http://dx.doi.org/10.5061/dryad.s2v81	1980s	10 arc minute
BIO18	MERRAclim generation	MERRAclim.10m_max_80s	humidity max	BIO18_MERRAclim.10m_max_80s	10m_max_80s.zip	Dryad Digital Repository	doi:10.5061/dryad.s2v81	http://dx.doi.org/10.5061/dryad.s2v81	1980s	10 arc minute
BIO19	MERRAclim generation	MERRAclim.10m_max_80s	humidity max	BIO19_MERRAclim.10m_max_80s	10m_max_80s.zip	Dryad Digital Repository	doi:10.5061/dryad.s2v81	http://dx.doi.org/10.5061/dryad.s2v81	1980s	10 arc minute
BIO12	MERRAclim generation	MERRAclim.10m_mean_00s	humidity mean	BIO12_MERRAclim.10m_mean_00s	10m_mean_00s.zip	Dryad Digital Repository	doi:10.5061/dryad.s2v81	http://dx.doi.org/10.5061/dryad.s2v81	2000s	10 arc minute
BIO13	MERRAclim generation	MERRAclim.10m_mean_00s	humidity mean	BIO13_MERRAclim.10m_mean_00s	10m_mean_00s.zip	Dryad Digital Repository	doi:10.5061/dryad.s2v81	http://dx.doi.org/10.5061/dryad.s2v81	2000s	10 arc minute
BIO14	MERRAclim generation	MERRAclim.10m_mean_00s	humidity mean	BIO14_MERRAclim.10m_mean_00s	10m_mean_00s.zip	Dryad Digital Repository	doi:10.5061/dryad.s2v81	http://dx.doi.org/10.5061/dryad.s2v81	2000s	10 arc minute
BIO15	MERRAclim generation	MERRAclim.10m_mean_00s	humidity mean	BIO15_MERRAclim.10m_mean_00s	10m_mean_00s.zip	Dryad Digital Repository	doi:10.5061/dryad.s2v81	http://dx.doi.org/10.5061/dryad.s2v81	2000s	10 arc minute
BIO16	MERRAclim generation	MERRAclim.10m_mean_00s	humidity mean	BIO16_MERRAclim.10m_mean_00s	10m_mean_00s.zip	Dryad Digital Repository	doi:10.5061/dryad.s2v81	http://dx.doi.org/10.5061/dryad.s2v81	2000s	10 arc minute
BIO17	MERRAclim generation	MERRAclim.10m_mean_00s	humidity mean	BIO17_MERRAclim.10m_mean_00s	10m_mean_00s.zip	Dryad Digital Repository	doi:10.5061/dryad.s2v81	http://dx.doi.org/10.5061/dryad.s2v81	2000s	10 arc minute
BIO18	MERRAclim generation	MERRAclim.10m_mean_00s	humidity mean	BIO18_MERRAclim.10m_mean_00s	10m_mean_00s.zip	Dryad Digital Repository	doi:10.5061/dryad.s2v81	http://dx.doi.org/10.5061/dryad.s2v81	2000s	10 arc minute
BIO19	MERRAclim generation	MERRAclim.10m_mean_00s	humidity mean	BIO19_MERRAclim.10m_mean_00s	10m_mean_00s.zip	Dryad Digital Repository	doi:10.5061/dryad.s2v81	http://dx.doi.org/10.5061/dryad.s2v81	2000s	10 arc minute
BIO12	MERRAclim generation	MERRAclim.10m_mean_90s	humidity mean	BIO12_MERRAclim.10m_mean_90s	10m_mean_90s.zip	Dryad Digital Repository	doi:10.5061/dryad.s2v81	http://dx.doi.org/10.5061/dryad.s2v81	1990s	10 arc minute
BIO13	MERRAclim generation	MERRAclim.10m_mean_90s	humidity mean	BIO13_MERRAclim.10m_mean_90s	10m_mean_90s.zip	Dryad Digital Repository	doi:10.5061/dryad.s2v81	http://dx.doi.org/10.5061/dryad.s2v81	1990s	10 arc minute
BIO14	MERRAclim generation	MERRAclim.10m_mean_90s	humidity mean	BIO14_MERRAclim.10m_mean_90s	10m_mean_90s.zip	Dryad Digital Repository	doi:10.5061/dryad.s2v81	http://dx.doi.org/10.5061/dryad.s2v81	1990s	10 arc minute
BIO15	MERRAclim generation	MERRAclim.10m_mean_90s	humidity mean	BIO15_MERRAclim.10m_mean_90s	10m_mean_90s.zip	Dryad Digital Repository	doi:10.5061/dryad.s2v81	http://dx.doi.org/10.5061/dryad.s2v81	1990s	10 arc minute
BIO16	MERRAclim generation	MERRAclim.10m_mean_90s	humidity mean	BIO16_MERRAclim.10m_mean_90s	10m_mean_90s.zip	Dryad Digital Repository	doi:10.5061/dryad.s2v81	http://dx.doi.org/10.5061/dryad.s2v81	1990s	10 arc minute
BIO17	MERRAclim generation	MERRAclim.10m_mean_90s	humidity mean	BIO17_MERRAclim.10m_mean_90s	10m_mean_90s.zip	Dryad Digital Repository	doi:10.5061/dryad.s2v81	http://dx.doi.org/10.5061/dryad.s2v81	1990s	10 arc minute
BIO18	MERRAclim generation	MERRAclim.10m_mean_90s	humidity mean	BIO18_MERRAclim.10m_mean_90s	10m_mean_90s.zip	Dryad Digital Repository	doi:10.5061/dryad.s2v81	http://dx.doi.org/10.5061/dryad.s2v81	1990s	10 arc minute
BIO19	MERRAclim generation	MERRAclim.10m_mean_90s	humidity mean	BIO19_MERRAclim.10m_mean_90s	10m_mean_90s.zip	Dryad Digital Repository	doi:10.5061/dryad.s2v81	http://dx.doi.org/10.5061/dryad.s2v81	1990s	10 arc minute
BIO12	MERRAclim generation	MERRAclim.10m_mean_80s	humidity mean	BIO12_MERRAclim.10m_mean_80s	10m_mean_80s.zip	Dryad Digital Repository	doi:10.5061/dryad.s2v81	http://dx.doi.org/10.5061/dryad.s2v81	1980s	10 arc minute
BIO13	MERRAclim generation	MERRAclim.10m_mean_80s	humidity mean	BIO13_MERRAclim.10m_mean_80s	10m_mean_80s.zip	Dryad Digital Repository	doi:10.5061/dryad.s2v81	http://dx.doi.org/10.5061/dryad.s2v81	1980s	10 arc minute
BIO14	MERRAclim generation	MERRAclim.10m_mean_80s	humidity mean	BIO14_MERRAclim.10m_mean_80s	10m_mean_80s.zip	Dryad Digital Repository	doi:10.5061/dryad.s2v81	http://dx.doi.org/10.5061/dryad.s2v81	1980s	10 arc minute
BIO15	MERRAclim generation	MERRAclim.10m_mean_80s	humidity mean	BIO15_MERRAclim.10m_mean_80s	10m_mean_80s.zip	Dryad Digital Repository	doi:10.5061/dryad.s2v81	http://dx.doi.org/10.5061/dryad.s2v81	1980s	10 arc minute
BIO16	MERRAclim generation	MERRAclim.10m_mean_80s	humidity mean	BIO16_MERRAclim.10m_mean_80s	10m_mean_80s.zip	Dryad Digital Repository	doi:10.5061/dryad.s2v81	http://dx.doi.org/10.5061/dryad.s2v81	1980s	10 arc minute
BIO17	MERRAclim generation	MERRAclim.10m_mean_80s	humidity mean	BIO17_MERRAclim.10m_mean_80s	10m_mean_80s.zip	Dryad Digital Repository	doi:10.5061/dryad.s2v81	http://dx.doi.org/10.5061/dryad.s2v81	1980s	10 arc minute
BIO18	MERRAclim generation	MERRAclim.10m_mean_80s	humidity mean	BIO18_MERRAclim.10m_mean_80s	10m_mean_80s.zip	Dryad Digital Repository	doi:10.5061/dryad.s2v81	http://dx.doi.org/10.5061/dryad.s2v81	1980s	10 arc minute
BIO19	MERRAclim generation	MERRAclim.10m_mean_80s	humidity mean	BIO19_MERRAclim.10m_mean_80s	10m_mean_80s.zip	Dryad Digital Repository	doi:10.5061/dryad.s2v81	http://dx.doi.org/10.5061/dryad.s2v81	1980s	10 arc minute
BIO12	MERRAclim generation	MERRAclim.10m_min_00s	humidity min	BIO12_MERRAclim.10m_min_00s	10m_min_00s.zip	Dryad Digital Repository	doi:10.5061/dryad.s2v81	http://dx.doi.org/10.5061/dryad.s2v81	2000s	10 arc minute
BIO13	MERRAclim generation	MERRAclim.10m_min_00s	humidity min	BIO13_MERRAclim.10m_min_00s	10m_min_00s.zip	Dryad Digital Repository	doi:10.5061/dryad.s2v81	http://dx.doi.org/10.5061/dryad.s2v81	2000s	10 arc minute
BIO14	MERRAclim generation	MERRAclim.10m_min_00s	humidity min	BIO14_MERRAclim.10m_min_00s	10m_min_00s.zip	Dryad Digital Repository	doi:10.5061/dryad.s2v81	http://dx.doi.org/10.5061/dryad.s2v81	2000s	10 arc minute
BIO15	MERRAclim generation	MERRAclim.10m_min_00s	humidity min	BIO15_MERRAclim.10m_min_00s	10m_min_00s.zip	Dryad Digital Repository	doi:10.5061/dryad.s2v81	http://dx.doi.org/10.5061/dryad.s2v81	2000s	10 arc minute
BIO16	MERRAclim generation	MERRAclim.10m_min_00s	humidity min	BIO16_MERRAclim.10m_min_00s	10m_min_00s.zip	Dryad Digital Repository	doi:10.5061/dryad.s2v81	http://dx.doi.org/10.5061/dryad.s2v81	2000s	10 arc minute
BIO17	MERRAclim generation	MERRAclim.10m_min_00s	humidity min	BIO17_MERRAclim.10m_min_00s	10m_min_00s.zip	Dryad Digital Repository	doi:10.5061/dryad.s2v81	http://dx.doi.org/10.5061/dryad.s2v81	2000s	10 arc minute
BIO18	MERRAclim generation	MERRAclim.10m_min_00s	humidity min	BIO18_MERRAclim.10m_min_00s	10m_min_00s.zip	Dryad Digital Repository	doi:10.5061/dryad.s2v81	http://dx.doi.org/10.5061/dryad.s2v81	2000s	10 arc minute
BIO19	MERRAclim generation	MERRAclim.10m_min_00s	humidity min	BIO19_MERRAclim.10m_min_00s	10m_min_00s.zip	Dryad Digital Repository	doi:10.5061/dryad.s2v81	http://dx.doi.org/10.5061/dryad.s2v81	2000s	10 arc minute
BIO12	MERRAclim generation	MERRAclim.10m_min_90s	humidity min	BIO12_MERRAclim.10m_min_90s	10m_min_90s.zip	Dryad Digital Repository	doi:10.5061/dryad.s2v81	http://dx.doi.org/10.5061/dryad.s2v81	1990s	10 arc minute
BIO13	MERRAclim generation	MERRAclim.10m_min_90s	humidity min	BIO13_MERRAclim.10m_min_90s	10m_min_90s.zip	Dryad Digital Repository	doi:10.5061/dryad.s2v81	http://dx.doi.org/10.5061/dryad.s2v81	1990s	10 arc minute
BIO14	MERRAclim generation	MERRAclim.10m_min_90s	humidity min	BIO14_MERRAclim.10m_min_90s	10m_min_90s.zip	Dryad Digital Repository	doi:10.5061/dryad.s2v81	http://dx.doi.org/10.5061/dryad.s2v81	1990s	10 arc minute
BIO15	MERRAclim generation	MERRAclim.10m_min_90s	humidity min	BIO15_MERRAclim.10m_min_90s	10m_min_90s.zip	Dryad Digital Repository	doi:10.5061/dryad.s2v81	http://dx.doi.org/10.5061/dryad.s2v81	1990s	10 arc minute
BIO16	MERRAclim generation	MERRAclim.10m_min_90s	humidity min	BIO16_MERRAclim.10m_min_90s	10m_min_90s.zip	Dryad Digital Repository	doi:10.5061/dryad.s2v81	http://dx.doi.org/10.5061/dryad.s2v81	1990s	10 arc minute
BIO17	MERRAclim generation	MERRAclim.10m_min_90s	humidity min	BIO17_MERRAclim.10m_min_90s	10m_min_90s.zip	Dryad Digital Repository	doi:10.5061/dryad.s2v81	http://dx.doi.org/10.5061/dryad.s2v81	1990s	10 arc minute
BIO18	MERRAclim generation	MERRAclim.10m_min_90s	humidity min	BIO18_MERRAclim.10m_min_90s	10m_min_90s.zip	Dryad Digital Repository	doi:10.5061/dryad.s2v81	http://dx.doi.org/10.5061/dryad.s2v81	1990s	10 arc minute
BIO19	MERRAclim generation	MERRAclim.10m_min_90s	humidity min	BIO19_MERRAclim.10m_min_90s	10m_min_90s.zip	Dryad Digital Repository	doi:10.5061/dryad.s2v81	http://dx.doi.org/10.5061/dryad.s2v81	1990s	10 arc minute
BIO12	MERRAclim generation	MERRAclim.10m_min_80s	humidity min	BIO12_MERRAclim.10m_min_80s	10m_min_80s.zip	Dryad Digital Repository	doi:10.5061/dryad.s2v81	http://dx.doi.org/10.5061/dryad.s2v81	1980s	10 arc minute
BIO13	MERRAclim generation	MERRAclim.10m_min_80s	humidity min	BIO13_MERRAclim.10m_min_80s	10m_min_80s.zip	Dryad Digital Repository	doi:10.5061/dryad.s2v81	http://dx.doi.org/10.5061/dryad.s2v81	1980s	10 arc minute
BIO14	MERRAclim generation	MERRAclim.10m_min_80s	humidity min	BIO14_MERRAclim.10m_min_80s	10m_min_80s.zip	Dryad Digital Repository	doi:10.5061/dryad.s2v81	http://dx.doi.org/10.5061/dryad.s2v81	1980s	10 arc minute
BIO15	MERRAclim generation	MERRAclim.10m_min_80s	humidity min	BIO15_MERRAclim.10m_min_80s	10m_min_80s.zip	Dryad Digital Repository	doi:10.5061/dryad.s2v81	http://dx.doi.org/10.5061/dryad.s2v81	1980s	10 arc minute
BIO16	MERRAclim generation	MERRAclim.10m_min_80s	humidity min	BIO16_MERRAclim.10m_min_80s	10m_min_80s.zip	Dryad Digital Repository	doi:10.5061/dryad.s2v81	http://dx.doi.org/10.5061/dryad.s2v81	1980s	10 arc minute
BIO17	MERRAclim generation	MERRAclim.10m_min_80s	humidity min	BIO17_MERRAclim.10m_min_80s	10m_min_80s.zip	Dryad Digital Repository	doi:10.5061/dryad.s2v81	http://dx.doi.org/10.5061/dryad.s2v81	1980s	10 arc minute
BIO18	MERRAclim generation	MERRAclim.10m_min_80s	humidity min	BIO18_MERRAclim.10m_min_80s	10m_min_80s.zip	Dryad Digital Repository	doi:10.5061/dryad.s2v81	http://dx.doi.org/10.5061/dryad.s2v81	1980s	10 arc minute
BIO19	MERRAclim generation	MERRAclim.10m_min_80s	humidity min	BIO19_MERRAclim.10m_min_80s	10m_min_80s.zip	Dryad Digital Repository	doi:10.5061/dryad.s2v81	http://dx.doi.org/10.5061/dryad.s2v81	1980s	10 arc minute
BIO12	MERRAclim generation	MERRAclim.5m_max_00s	humidity max	BIO12_MERRAclim.5m_max_00s	5m_max_00s.zip	Dryad Digital Repository	doi:10.5061/dryad.s2v81	http://dx.doi.org/10.5061/dryad.s2v81	2000s	5 arc minute
BIO13	MERRAclim generation	MERRAclim.5m_max_00s	humidity max	BIO13_MERRAclim.5m_max_00s	5m_max_00s.zip	Dryad Digital Repository	doi:10.5061/dryad.s2v81	http://dx.doi.org/10.5061/dryad.s2v81	2000s	5 arc minute
BIO14	MERRAclim generation	MERRAclim.5m_max_00s	humidity max	BIO14_MERRAclim.5m_max_00s	5m_max_00s.zip	Dryad Digital Repository	doi:10.5061/dryad.s2v81	http://dx.doi.org/10.5061/dryad.s2v81	2000s	5 arc minute
BIO15	MERRAclim generation	MERRAclim.5m_max_00s	humidity max	BIO15_MERRAclim.5m_max_00s	5m_max_00s.zip	Dryad Digital Repository	doi:10.5061/dryad.s2v81	http://dx.doi.org/10.5061/dryad.s2v81	2000s	5 arc minute
BIO16	MERRAclim generation	MERRAclim.5m_max_00s	humidity max	BIO16_MERRAclim.5m_max_00s	5m_max_00s.zip	Dryad Digital Repository	doi:10.5061/dryad.s2v81	http://dx.doi.org/10.5061/dryad.s2v81	2000s	5 arc minute
BIO17	MERRAclim generation	MERRAclim.5m_max_00s	humidity max	BIO17_MERRAclim.5m_max_00s	5m_max_00s.zip	Dryad Digital Repository	doi:10.5061/dryad.s2v81	http://dx.doi.org/10.5061/dryad.s2v81	2000s	5 arc minute
BIO18	MERRAclim generation	MERRAclim.5m_max_00s	humidity max	BIO18_MERRAclim.5m_max_00s	5m_max_00s.zip	Dryad Digital Repository	doi:10.5061/dryad.s2v81	http://dx.doi.org/10.5061/dryad.s2v81	2000s	5 arc minute
BIO19	MERRAclim generation	MERRAclim.5m_max_00s	humidity max	BIO19_MERRAclim.5m_max_00s	5m_max_00s.zip	Dryad Digital Repository	doi:10.5061/dryad.s2v81	http://dx.doi.org/10.5061/dryad.s2v81	2000s	5 arc minute
BIO12	MERRAclim generation	MERRAclim.5m_max_90s	humidity max	BIO12_MERRAclim.5m_max_90s	5m_max_90s.zip	Dryad Digital Repository	doi:10.5061/dryad.s2v81	http://dx.doi.org/10.5061/dryad.s2v81	1990s	5 arc minute
BIO13	MERRAclim generation	MERRAclim.5m_max_90s	humidity max	BIO13_MERRAclim.5m_max_90s	5m_max_90s.zip	Dryad Digital Repository	doi:10.5061/dryad.s2v81	http://dx.doi.org/10.5061/dryad.s2v81	1990s	5 arc minute
BIO14	MERRAclim generation	MERRAclim.5m_max_90s	humidity max	BIO14_MERRAclim.5m_max_90s	5m_max_90s.zip	Dryad Digital Repository	doi:10.5061/dryad.s2v81	http://dx.doi.org/10.5061/dryad.s2v81	1990s	5 arc minute
BIO15	MERRAclim generation	MERRAclim.5m_max_90s	humidity max	BIO15_MERRAclim.5m_max_90s	5m_max_90s.zip	Dryad Digital Repository	doi:10.5061/dryad.s2v81	http://dx.doi.org/10.5061/dryad.s2v81	1990s	5 arc minute
BIO16	MERRAclim generation	MERRAclim.5m_max_90s	humidity max	BIO16_MERRAclim.5m_max_90s	5m_max_90s.zip	Dryad Digital Repository	doi:10.5061/dryad.s2v81	http://dx.doi.org/10.5061/dryad.s2v81	1990s	5 arc minute
BIO17	MERRAclim generation	MERRAclim.5m_max_90s	humidity max	BIO17_MERRAclim.5m_max_90s	5m_max_90s.zip	Dryad Digital Repository	doi:10.5061/dryad.s2v81	http://dx.doi.org/10.5061/dryad.s2v81	1990s	5 arc minute
BIO18	MERRAclim generation	MERRAclim.5m_max_90s	humidity max	BIO18_MERRAclim.5m_max_90s	5m_max_90s.zip	Dryad Digital Repository	doi:10.5061/dryad.s2v81	http://dx.doi.org/10.5061/dryad.s2v81	1990s	5 arc minute
BIO19	MERRAclim generation	MERRAclim.5m_max_90s	humidity max	BIO19_MERRAclim.5m_max_90s	5m_max_90s.zip	Dryad Digital Repository	doi:10.5061/dryad.s2v81	http://dx.doi.org/10.5061/dryad.s2v81	1990s	5 arc minute
BIO12	MERRAclim generation	MERRAclim.5m_max_80s	humidity max	BIO12_MERRAclim.5m_max_80s	5m_max_80s.zip	Dryad Digital Repository	doi:10.5061/dryad.s2v81	http://dx.doi.org/10.5061/dryad.s2v81	1980s	5 arc minute
BIO13	MERRAclim generation	MERRAclim.5m_max_80s	humidity max	BIO13_MERRAclim.5m_max_80s	5m_max_80s.zip	Dryad Digital Repository	doi:10.5061/dryad.s2v81	http://dx.doi.org/10.5061/dryad.s2v81	1980s	5 arc minute
BIO14	MERRAclim generation	MERRAclim.5m_max_80s	humidity max	BIO14_MERRAclim.5m_max_80s	5m_max_80s.zip	Dryad Digital Repository	doi:10.5061/dryad.s2v81	http://dx.doi.org/10.5061/dryad.s2v81	1980s	5 arc minute
BIO15	MERRAclim generation	MERRAclim.5m_max_80s	humidity max	BIO15_MERRAclim.5m_max_80s	5m_max_80s.zip	Dryad Digital Repository	doi:10.5061/dryad.s2v81	http://dx.doi.org/10.5061/dryad.s2v81	1980s	5 arc minute
BIO16	MERRAclim generation	MERRAclim.5m_max_80s	humidity max	BIO16_MERRAclim.5m_max_80s	5m_max_80s.zip	Dryad Digital Repository	doi:10.5061/dryad.s2v81	http://dx.doi.org/10.5061/dryad.s2v81	1980s	5 arc minute
BIO17	MERRAclim generation	MERRAclim.5m_max_80s	humidity max	BIO17_MERRAclim.5m_max_80s	5m_max_80s.zip	Dryad Digital Repository	doi:10.5061/dryad.s2v81	http://dx.doi.org/10.5061/dryad.s2v81	1980s	5 arc minute
BIO18	MERRAclim generation	MERRAclim.5m_max_80s	humidity max	BIO18_MERRAclim.5m_max_80s	5m_max_80s.zip	Dryad Digital Repository	doi:10.5061/dryad.s2v81	http://dx.doi.org/10.5061/dryad.s2v81	1980s	5 arc minute
BIO19	MERRAclim generation	MERRAclim.5m_max_80s	humidity max	BIO19_MERRAclim.5m_max_80s	5m_max_80s.zip	Dryad Digital Repository	doi:10.5061/dryad.s2v81	http://dx.doi.org/10.5061/dryad.s2v81	1980s	5 arc minute
BIO12	MERRAclim generation	MERRAclim.5m_mean_00s	humidity mean	BIO12_MERRAclim.5m_mean_00s	5m_mean_00s.zip	Dryad Digital Repository	doi:10.5061/dryad.s2v81	http://dx.doi.org/10.5061/dryad.s2v81	2000s	5 arc minute
BIO13	MERRAclim generation	MERRAclim.5m_mean_00s	humidity mean	BIO13_MERRAclim.5m_mean_00s	5m_mean_00s.zip	Dryad Digital Repository	doi:10.5061/dryad.s2v81	http://dx.doi.org/10.5061/dryad.s2v81	2000s	5 arc minute
BIO14	MERRAclim generation	MERRAclim.5m_mean_00s	humidity mean	BIO14_MERRAclim.5m_mean_00s	5m_mean_00s.zip	Dryad Digital Repository	doi:10.5061/dryad.s2v81	http://dx.doi.org/10.5061/dryad.s2v81	2000s	5 arc minute
BIO15	MERRAclim generation	MERRAclim.5m_mean_00s	humidity mean	BIO15_MERRAclim.5m_mean_00s	5m_mean_00s.zip	Dryad Digital Repository	doi:10.5061/dryad.s2v81	http://dx.doi.org/10.5061/dryad.s2v81	2000s	5 arc minute
BIO16	MERRAclim generation	MERRAclim.5m_mean_00s	humidity mean	BIO16_MERRAclim.5m_mean_00s	5m_mean_00s.zip	Dryad Digital Repository	doi:10.5061/dryad.s2v81	http://dx.doi.org/10.5061/dryad.s2v81	2000s	5 arc minute
BIO17	MERRAclim generation	MERRAclim.5m_mean_00s	humidity mean	BIO17_MERRAclim.5m_mean_00s	5m_mean_00s.zip	Dryad Digital Repository	doi:10.5061/dryad.s2v81	http://dx.doi.org/10.5061/dryad.s2v81	2000s	5 arc minute
BIO18	MERRAclim generation	MERRAclim.5m_mean_00s	humidity mean	BIO18_MERRAclim.5m_mean_00s	5m_mean_00s.zip	Dryad Digital Repository	doi:10.5061/dryad.s2v81	http://dx.doi.org/10.5061/dryad.s2v81	2000s	5 arc minute
BIO19	MERRAclim generation	MERRAclim.5m_mean_00s	humidity mean	BIO19_MERRAclim.5m_mean_00s	5m_mean_00s.zip	Dryad Digital Repository	doi:10.5061/dryad.s2v81	http://dx.doi.org/10.5061/dryad.s2v81	2000s	5 arc minute
BIO12	MERRAclim generation	MERRAclim.5m_mean_90s	humidity mean	BIO12_MERRAclim.5m_mean_90s	5m_mean_90s.zip	Dryad Digital Repository	doi:10.5061/dryad.s2v81	http://dx.doi.org/10.5061/dryad.s2v81	1990s	5 arc minute
BIO13	MERRAclim generation	MERRAclim.5m_mean_90s	humidity mean	BIO13_MERRAclim.5m_mean_90s	5m_mean_90s.zip	Dryad Digital Repository	doi:10.5061/dryad.s2v81	http://dx.doi.org/10.5061/dryad.s2v81	1990s	5 arc minute
BIO14	MERRAclim generation	MERRAclim.5m_mean_90s	humidity mean	BIO14_MERRAclim.5m_mean_90s	5m_mean_90s.zip	Dryad Digital Repository	doi:10.5061/dryad.s2v81	http://dx.doi.org/10.5061/dryad.s2v81	1990s	5 arc minute
BIO15	MERRAclim generation	MERRAclim.5m_mean_90s	humidity mean	BIO15_MERRAclim.5m_mean_90s	5m_mean_90s.zip	Dryad Digital Repository	doi:10.5061/dryad.s2v81	http://dx.doi.org/10.5061/dryad.s2v81	1990s	5 arc minute
BIO16	MERRAclim generation	MERRAclim.5m_mean_90s	humidity mean	BIO16_MERRAclim.5m_mean_90s	5m_mean_90s.zip	Dryad Digital Repository	doi:10.5061/dryad.s2v81	http://dx.doi.org/10.5061/dryad.s2v81	1990s	5 arc minute
BIO17	MERRAclim generation	MERRAclim.5m_mean_90s	humidity mean	BIO17_MERRAclim.5m_mean_90s	5m_mean_90s.zip	Dryad Digital Repository	doi:10.5061/dryad.s2v81	http://dx.doi.org/10.5061/dryad.s2v81	1990s	5 arc minute
BIO18	MERRAclim generation	MERRAclim.5m_mean_90s	humidity mean	BIO18_MERRAclim.5m_mean_90s	5m_mean_90s.zip	Dryad Digital Repository	doi:10.5061/dryad.s2v81	http://dx.doi.org/10.5061/dryad.s2v81	1990s	5 arc minute
BIO19	MERRAclim generation	MERRAclim.5m_mean_90s	humidity mean	BIO19_MERRAclim.5m_mean_90s	5m_mean_90s.zip	Dryad Digital Repository	doi:10.5061/dryad.s2v81	http://dx.doi.org/10.5061/dryad.s2v81	1990s	5 arc minute
BIO12	MERRAclim generation	MERRAclim.5m_mean_80s	humidity mean	BIO12_MERRAclim.5m_mean_80s	5m_mean_80s.zip	Dryad Digital Repository	doi:10.5061/dryad.s2v81	http://dx.doi.org/10.5061/dryad.s2v81	1980s	5 arc minute
BIO13	MERRAclim generation	MERRAclim.5m_mean_80s	humidity mean	BIO13_MERRAclim.5m_mean_80s	5m_mean_80s.zip	Dryad Digital Repository	doi:10.5061/dryad.s2v81	http://dx.doi.org/10.5061/dryad.s2v81	1980s	5 arc minute
BIO14	MERRAclim generation	MERRAclim.5m_mean_80s	humidity mean	BIO14_MERRAclim.5m_mean_80s	5m_mean_80s.zip	Dryad Digital Repository	doi:10.5061/dryad.s2v81	http://dx.doi.org/10.5061/dryad.s2v81	1980s	5 arc minute
BIO15	MERRAclim generation	MERRAclim.5m_mean_80s	humidity mean	BIO15_MERRAclim.5m_mean_80s	5m_mean_80s.zip	Dryad Digital Repository	doi:10.5061/dryad.s2v81	http://dx.doi.org/10.5061/dryad.s2v81	1980s	5 arc minute
BIO16	MERRAclim generation	MERRAclim.5m_mean_80s	humidity mean	BIO16_MERRAclim.5m_mean_80s	5m_mean_80s.zip	Dryad Digital Repository	doi:10.5061/dryad.s2v81	http://dx.doi.org/10.5061/dryad.s2v81	1980s	5 arc minute
BIO17	MERRAclim generation	MERRAclim.5m_mean_80s	humidity mean	BIO17_MERRAclim.5m_mean_80s	5m_mean_80s.zip	Dryad Digital Repository	doi:10.5061/dryad.s2v81	http://dx.doi.org/10.5061/dryad.s2v81	1980s	5 arc minute
BIO18	MERRAclim generation	MERRAclim.5m_mean_80s	humidity mean	BIO18_MERRAclim.5m_mean_80s	5m_mean_80s.zip	Dryad Digital Repository	doi:10.5061/dryad.s2v81	http://dx.doi.org/10.5061/dryad.s2v81	1980s	5 arc minute
BIO19	MERRAclim generation	MERRAclim.5m_mean_80s	humidity mean	BIO19_MERRAclim.5m_mean_80s	5m_mean_80s.zip	Dryad Digital Repository	doi:10.5061/dryad.s2v81	http://dx.doi.org/10.5061/dryad.s2v81	1980s	5 arc minute
BIO12	MERRAclim generation	MERRAclim.5m_min_00s	humidity min	BIO12_MERRAclim.5m_min_00s	5m_min_00s.zip	Dryad Digital Repository	doi:10.5061/dryad.s2v81	http://dx.doi.org/10.5061/dryad.s2v81	2000s	5 arc minute
BIO13	MERRAclim generation	MERRAclim.5m_min_00s	humidity min	BIO13_MERRAclim.5m_min_00s	5m_min_00s.zip	Dryad Digital Repository	doi:10.5061/dryad.s2v81	http://dx.doi.org/10.5061/dryad.s2v81	2000s	5 arc minute
BIO14	MERRAclim generation	MERRAclim.5m_min_00s	humidity min	BIO14_MERRAclim.5m_min_00s	5m_min_00s.zip	Dryad Digital Repository	doi:10.5061/dryad.s2v81	http://dx.doi.org/10.5061/dryad.s2v81	2000s	5 arc minute
BIO15	MERRAclim generation	MERRAclim.5m_min_00s	humidity min	BIO15_MERRAclim.5m_min_00s	5m_min_00s.zip	Dryad Digital Repository	doi:10.5061/dryad.s2v81	http://dx.doi.org/10.5061/dryad.s2v81	2000s	5 arc minute
BIO16	MERRAclim generation	MERRAclim.5m_min_00s	humidity min	BIO16_MERRAclim.5m_min_00s	5m_min_00s.zip	Dryad Digital Repository	doi:10.5061/dryad.s2v81	http://dx.doi.org/10.5061/dryad.s2v81	2000s	5 arc minute
BIO17	MERRAclim generation	MERRAclim.5m_min_00s	humidity min	BIO17_MERRAclim.5m_min_00s	5m_min_00s.zip	Dryad Digital Repository	doi:10.5061/dryad.s2v81	http://dx.doi.org/10.5061/dryad.s2v81	2000s	5 arc minute
BIO18	MERRAclim generation	MERRAclim.5m_min_00s	humidity min	BIO18_MERRAclim.5m_min_00s	5m_min_00s.zip	Dryad Digital Repository	doi:10.5061/dryad.s2v81	http://dx.doi.org/10.5061/dryad.s2v81	2000s	5 arc minute
BIO19	MERRAclim generation	MERRAclim.5m_min_00s	humidity min	BIO19_MERRAclim.5m_min_00s	5m_min_00s.zip	Dryad Digital Repository	doi:10.5061/dryad.s2v81	http://dx.doi.org/10.5061/dryad.s2v81	2000s	5 arc minute
BIO12	MERRAclim generation	MERRAclim.5m_min_90s	humidity min	BIO12_MERRAclim.5m_min_90s	5m_min_90s.zip	Dryad Digital Repository	doi:10.5061/dryad.s2v81	http://dx.doi.org/10.5061/dryad.s2v81	1990s	5 arc minute
BIO13	MERRAclim generation	MERRAclim.5m_min_90s	humidity min	BIO13_MERRAclim.5m_min_90s	5m_min_90s.zip	Dryad Digital Repository	doi:10.5061/dryad.s2v81	http://dx.doi.org/10.5061/dryad.s2v81	1990s	5 arc minute
BIO14	MERRAclim generation	MERRAclim.5m_min_90s	humidity min	BIO14_MERRAclim.5m_min_90s	5m_min_90s.zip	Dryad Digital Repository	doi:10.5061/dryad.s2v81	http://dx.doi.org/10.5061/dryad.s2v81	1990s	5 arc minute
BIO15	MERRAclim generation	MERRAclim.5m_min_90s	humidity min	BIO15_MERRAclim.5m_min_90s	5m_min_90s.zip	Dryad Digital Repository	doi:10.5061/dryad.s2v81	http://dx.doi.org/10.5061/dryad.s2v81	1990s	5 arc minute
BIO16	MERRAclim generation	MERRAclim.5m_min_90s	humidity min	BIO16_MERRAclim.5m_min_90s	5m_min_90s.zip	Dryad Digital Repository	doi:10.5061/dryad.s2v81	http://dx.doi.org/10.5061/dryad.s2v81	1990s	5 arc minute
BIO17	MERRAclim generation	MERRAclim.5m_min_90s	humidity min	BIO17_MERRAclim.5m_min_90s	5m_min_90s.zip	Dryad Digital Repository	doi:10.5061/dryad.s2v81	http://dx.doi.org/10.5061/dryad.s2v81	1990s	5 arc minute
BIO18	MERRAclim generation	MERRAclim.5m_min_90s	humidity min	BIO18_MERRAclim.5m_min_90s	5m_min_90s.zip	Dryad Digital Repository	doi:10.5061/dryad.s2v81	http://dx.doi.org/10.5061/dryad.s2v81	1990s	5 arc minute
BIO19	MERRAclim generation	MERRAclim.5m_min_90s	humidity min	BIO19_MERRAclim.5m_min_90s	5m_min_90s.zip	Dryad Digital Repository	doi:10.5061/dryad.s2v81	http://dx.doi.org/10.5061/dryad.s2v81	1990s	5 arc minute
BIO12	MERRAclim generation	MERRAclim.5m_min_80s	humidity min	BIO12_MERRAclim.5m_min_80s	5m_min_80s.zip	Dryad Digital Repository	doi:10.5061/dryad.s2v81	http://dx.doi.org/10.5061/dryad.s2v81	1980s	5 arc minute
BIO13	MERRAclim generation	MERRAclim.5m_min_80s	humidity min	BIO13_MERRAclim.5m_min_80s	5m_min_80s.zip	Dryad Digital Repository	doi:10.5061/dryad.s2v81	http://dx.doi.org/10.5061/dryad.s2v81	1980s	5 arc minute
BIO14	MERRAclim generation	MERRAclim.5m_min_80s	humidity min	BIO14_MERRAclim.5m_min_80s	5m_min_80s.zip	Dryad Digital Repository	doi:10.5061/dryad.s2v81	http://dx.doi.org/10.5061/dryad.s2v81	1980s	5 arc minute
BIO15	MERRAclim generation	MERRAclim.5m_min_80s	humidity min	BIO15_MERRAclim.5m_min_80s	5m_min_80s.zip	Dryad Digital Repository	doi:10.5061/dryad.s2v81	http://dx.doi.org/10.5061/dryad.s2v81	1980s	5 arc minute
BIO16	MERRAclim generation	MERRAclim.5m_min_80s	humidity min	BIO16_MERRAclim.5m_min_80s	5m_min_80s.zip	Dryad Digital Repository	doi:10.5061/dryad.s2v81	http://dx.doi.org/10.5061/dryad.s2v81	1980s	5 arc minute
BIO17	MERRAclim generation	MERRAclim.5m_min_80s	humidity min	BIO17_MERRAclim.5m_min_80s	5m_min_80s.zip	Dryad Digital Repository	doi:10.5061/dryad.s2v81	http://dx.doi.org/10.5061/dryad.s2v81	1980s	5 arc minute
BIO18	MERRAclim generation	MERRAclim.5m_min_80s	humidity min	BIO18_MERRAclim.5m_min_80s	5m_min_80s.zip	Dryad Digital Repository	doi:10.5061/dryad.s2v81	http://dx.doi.org/10.5061/dryad.s2v81	1980s	5 arc minute
BIO19	MERRAclim generation	MERRAclim.5m_min_80s	humidity min	BIO19_MERRAclim.5m_min_80s	5m_min_80s.zip	Dryad Digital Repository	doi:10.5061/dryad.s2v81	http://dx.doi.org/10.5061/dryad.s2v81	1980s	5 arc minute
BIO12	MERRAclim generation	MERRAclim.2_5m_max_00s	humidity max	BIO12_MERRAclim.2_5m_max_00s	2_5m_max_00s.zip	Dryad Digital Repository	doi:10.5061/dryad.s2v81	http://dx.doi.org/10.5061/dryad.s2v81	2000s	2.5 arc minute
BIO13	MERRAclim generation	MERRAclim.2_5m_max_00s	humidity max	BIO13_MERRAclim.2_5m_max_00s	2_5m_max_00s.zip	Dryad Digital Repository	doi:10.5061/dryad.s2v81	http://dx.doi.org/10.5061/dryad.s2v81	2000s	2.5 arc minute
BIO14	MERRAclim generation	MERRAclim.2_5m_max_00s	humidity max	BIO14_MERRAclim.2_5m_max_00s	2_5m_max_00s.zip	Dryad Digital Repository	doi:10.5061/dryad.s2v81	http://dx.doi.org/10.5061/dryad.s2v81	2000s	2.5 arc minute
BIO15	MERRAclim generation	MERRAclim.2_5m_max_00s	humidity max	BIO15_MERRAclim.2_5m_max_00s	2_5m_max_00s.zip	Dryad Digital Repository	doi:10.5061/dryad.s2v81	http://dx.doi.org/10.5061/dryad.s2v81	2000s	2.5 arc minute
BIO16	MERRAclim generation	MERRAclim.2_5m_max_00s	humidity max	BIO16_MERRAclim.2_5m_max_00s	2_5m_max_00s.zip	Dryad Digital Repository	doi:10.5061/dryad.s2v81	http://dx.doi.org/10.5061/dryad.s2v81	2000s	2.5 arc minute
BIO17	MERRAclim generation	MERRAclim.2_5m_max_00s	humidity max	BIO17_MERRAclim.2_5m_max_00s	2_5m_max_00s.zip	Dryad Digital Repository	doi:10.5061/dryad.s2v81	http://dx.doi.org/10.5061/dryad.s2v81	2000s	2.5 arc minute
BIO18	MERRAclim generation	MERRAclim.2_5m_max_00s	humidity max	BIO18_MERRAclim.2_5m_max_00s	2_5m_max_00s.zip	Dryad Digital Repository	doi:10.5061/dryad.s2v81	http://dx.doi.org/10.5061/dryad.s2v81	2000s	2.5 arc minute
BIO19	MERRAclim generation	MERRAclim.2_5m_max_00s	humidity max	BIO19_MERRAclim.2_5m_max_00s	2_5m_max_00s.zip	Dryad Digital Repository	doi:10.5061/dryad.s2v81	http://dx.doi.org/10.5061/dryad.s2v81	2000s	2.5 arc minute
BIO12	MERRAclim generation	MERRAclim.2_5m_max_90s	humidity max	BIO12_MERRAclim.2_5m_max_90s	2_5m_max_90s.zip	Dryad Digital Repository	doi:10.5061/dryad.s2v81	http://dx.doi.org/10.5061/dryad.s2v81	1990s	2.5 arc minute
BIO13	MERRAclim generation	MERRAclim.2_5m_max_90s	humidity max	BIO13_MERRAclim.2_5m_max_90s	2_5m_max_90s.zip	Dryad Digital Repository	doi:10.5061/dryad.s2v81	http://dx.doi.org/10.5061/dryad.s2v81	1990s	2.5 arc minute
BIO14	MERRAclim generation	MERRAclim.2_5m_max_90s	humidity max	BIO14_MERRAclim.2_5m_max_90s	2_5m_max_90s.zip	Dryad Digital Repository	doi:10.5061/dryad.s2v81	http://dx.doi.org/10.5061/dryad.s2v81	1990s	2.5 arc minute
BIO15	MERRAclim generation	MERRAclim.2_5m_max_90s	humidity max	BIO15_MERRAclim.2_5m_max_90s	2_5m_max_90s.zip	Dryad Digital Repository	doi:10.5061/dryad.s2v81	http://dx.doi.org/10.5061/dryad.s2v81	1990s	2.5 arc minute
BIO16	MERRAclim generation	MERRAclim.2_5m_max_90s	humidity max	BIO16_MERRAclim.2_5m_max_90s	2_5m_max_90s.zip	Dryad Digital Repository	doi:10.5061/dryad.s2v81	http://dx.doi.org/10.5061/dryad.s2v81	1990s	2.5 arc minute
BIO17	MERRAclim generation	MERRAclim.2_5m_max_90s	humidity max	BIO17_MERRAclim.2_5m_max_90s	2_5m_max_90s.zip	Dryad Digital Repository	doi:10.5061/dryad.s2v81	http://dx.doi.org/10.5061/dryad.s2v81	1990s	2.5 arc minute
BIO18	MERRAclim generation	MERRAclim.2_5m_max_90s	humidity max	BIO18_MERRAclim.2_5m_max_90s	2_5m_max_90s.zip	Dryad Digital Repository	doi:10.5061/dryad.s2v81	http://dx.doi.org/10.5061/dryad.s2v81	1990s	2.5 arc minute
BIO19	MERRAclim generation	MERRAclim.2_5m_max_90s	humidity max	BIO19_MERRAclim.2_5m_max_90s	2_5m_max_90s.zip	Dryad Digital Repository	doi:10.5061/dryad.s2v81	http://dx.doi.org/10.5061/dryad.s2v81	1990s	2.5 arc minute
BIO12	MERRAclim generation	MERRAclim.2_5m_max_80s	humidity max	BIO12_MERRAclim.2_5m_max_80s	2_5m_max_80s.zip	Dryad Digital Repository	doi:10.5061/dryad.s2v81	http://dx.doi.org/10.5061/dryad.s2v81	1980s	2.5 arc minute
BIO13	MERRAclim generation	MERRAclim.2_5m_max_80s	humidity max	BIO13_MERRAclim.2_5m_max_80s	2_5m_max_80s.zip	Dryad Digital Repository	doi:10.5061/dryad.s2v81	http://dx.doi.org/10.5061/dryad.s2v81	1980s	2.5 arc minute
BIO14	MERRAclim generation	MERRAclim.2_5m_max_80s	humidity max	BIO14_MERRAclim.2_5m_max_80s	2_5m_max_80s.zip	Dryad Digital Repository	doi:10.5061/dryad.s2v81	http://dx.doi.org/10.5061/dryad.s2v81	1980s	2.5 arc minute
BIO15	MERRAclim generation	MERRAclim.2_5m_max_80s	humidity max	BIO15_MERRAclim.2_5m_max_80s	2_5m_max_80s.zip	Dryad Digital Repository	doi:10.5061/dryad.s2v81	http://dx.doi.org/10.5061/dryad.s2v81	1980s	2.5 arc minute
BIO16	MERRAclim generation	MERRAclim.2_5m_max_80s	humidity max	BIO16_MERRAclim.2_5m_max_80s	2_5m_max_80s.zip	Dryad Digital Repository	doi:10.5061/dryad.s2v81	http://dx.doi.org/10.5061/dryad.s2v81	1980s	2.5 arc minute
BIO17	MERRAclim generation	MERRAclim.2_5m_max_80s	humidity max	BIO17_MERRAclim.2_5m_max_80s	2_5m_max_80s.zip	Dryad Digital Repository	doi:10.5061/dryad.s2v81	http://dx.doi.org/10.5061/dryad.s2v81	1980s	2.5 arc minute
BIO18	MERRAclim generation	MERRAclim.2_5m_max_80s	humidity max	BIO18_MERRAclim.2_5m_max_80s	2_5m_max_80s.zip	Dryad Digital Repository	doi:10.5061/dryad.s2v81	http://dx.doi.org/10.5061/dryad.s2v81	1980s	2.5 arc minute
BIO19	MERRAclim generation	MERRAclim.2_5m_max_80s	humidity max	BIO19_MERRAclim.2_5m_max_80s	2_5m_max_80s.zip	Dryad Digital Repository	doi:10.5061/dryad.s2v81	http://dx.doi.org/10.5061/dryad.s2v81	1980s	2.5 arc minute
BIO12	MERRAclim generation	MERRAclim.2_5m_mean_00s	humidity mean	BIO12_MERRAclim.2_5m_mean_00s	2_5m_mean_00s.zip	Dryad Digital Repository	doi:10.5061/dryad.s2v81	http://dx.doi.org/10.5061/dryad.s2v81	2000s	2.5 arc minute
BIO13	MERRAclim generation	MERRAclim.2_5m_mean_00s	humidity mean	BIO13_MERRAclim.2_5m_mean_00s	2_5m_mean_00s.zip	Dryad Digital Repository	doi:10.5061/dryad.s2v81	http://dx.doi.org/10.5061/dryad.s2v81	2000s	2.5 arc minute
BIO14	MERRAclim generation	MERRAclim.2_5m_mean_00s	humidity mean	BIO14_MERRAclim.2_5m_mean_00s	2_5m_mean_00s.zip	Dryad Digital Repository	doi:10.5061/dryad.s2v81	http://dx.doi.org/10.5061/dryad.s2v81	2000s	2.5 arc minute
BIO15	MERRAclim generation	MERRAclim.2_5m_mean_00s	humidity mean	BIO15_MERRAclim.2_5m_mean_00s	2_5m_mean_00s.zip	Dryad Digital Repository	doi:10.5061/dryad.s2v81	http://dx.doi.org/10.5061/dryad.s2v81	2000s	2.5 arc minute
BIO16	MERRAclim generation	MERRAclim.2_5m_mean_00s	humidity mean	BIO16_MERRAclim.2_5m_mean_00s	2_5m_mean_00s.zip	Dryad Digital Repository	doi:10.5061/dryad.s2v81	http://dx.doi.org/10.5061/dryad.s2v81	2000s	2.5 arc minute
BIO17	MERRAclim generation	MERRAclim.2_5m_mean_00s	humidity mean	BIO17_MERRAclim.2_5m_mean_00s	2_5m_mean_00s.zip	Dryad Digital Repository	doi:10.5061/dryad.s2v81	http://dx.doi.org/10.5061/dryad.s2v81	2000s	2.5 arc minute
BIO18	MERRAclim generation	MERRAclim.2_5m_mean_00s	humidity mean	BIO18_MERRAclim.2_5m_mean_00s	2_5m_mean_00s.zip	Dryad Digital Repository	doi:10.5061/dryad.s2v81	http://dx.doi.org/10.5061/dryad.s2v81	2000s	2.5 arc minute
BIO19	MERRAclim generation	MERRAclim.2_5m_mean_00s	humidity mean	BIO19_MERRAclim.2_5m_mean_00s	2_5m_mean_00s.zip	Dryad Digital Repository	doi:10.5061/dryad.s2v81	http://dx.doi.org/10.5061/dryad.s2v81	2000s	2.5 arc minute
BIO12	MERRAclim generation	MERRAclim.2_5m_mean_90s	humidity mean	BIO12_MERRAclim.2_5m_mean_90s	2_5m_mean_90s.zip	Dryad Digital Repository	doi:10.5061/dryad.s2v81	http://dx.doi.org/10.5061/dryad.s2v81	1990s	2.5 arc minute
BIO13	MERRAclim generation	MERRAclim.2_5m_mean_90s	humidity mean	BIO13_MERRAclim.2_5m_mean_90s	2_5m_mean_90s.zip	Dryad Digital Repository	doi:10.5061/dryad.s2v81	http://dx.doi.org/10.5061/dryad.s2v81	1990s	2.5 arc minute
BIO14	MERRAclim generation	MERRAclim.2_5m_mean_90s	humidity mean	BIO14_MERRAclim.2_5m_mean_90s	2_5m_mean_90s.zip	Dryad Digital Repository	doi:10.5061/dryad.s2v81	http://dx.doi.org/10.5061/dryad.s2v81	1990s	2.5 arc minute
BIO15	MERRAclim generation	MERRAclim.2_5m_mean_90s	humidity mean	BIO15_MERRAclim.2_5m_mean_90s	2_5m_mean_90s.zip	Dryad Digital Repository	doi:10.5061/dryad.s2v81	http://dx.doi.org/10.5061/dryad.s2v81	1990s	2.5 arc minute
BIO16	MERRAclim generation	MERRAclim.2_5m_mean_90s	humidity mean	BIO16_MERRAclim.2_5m_mean_90s	2_5m_mean_90s.zip	Dryad Digital Repository	doi:10.5061/dryad.s2v81	http://dx.doi.org/10.5061/dryad.s2v81	1990s	2.5 arc minute
BIO17	MERRAclim generation	MERRAclim.2_5m_mean_90s	humidity mean	BIO17_MERRAclim.2_5m_mean_90s	2_5m_mean_90s.zip	Dryad Digital Repository	doi:10.5061/dryad.s2v81	http://dx.doi.org/10.5061/dryad.s2v81	1990s	2.5 arc minute
BIO18	MERRAclim generation	MERRAclim.2_5m_mean_90s	humidity mean	BIO18_MERRAclim.2_5m_mean_90s	2_5m_mean_90s.zip	Dryad Digital Repository	doi:10.5061/dryad.s2v81	http://dx.doi.org/10.5061/dryad.s2v81	1990s	2.5 arc minute
BIO19	MERRAclim generation	MERRAclim.2_5m_mean_90s	humidity mean	BIO19_MERRAclim.2_5m_mean_90s	2_5m_mean_90s.zip	Dryad Digital Repository	doi:10.5061/dryad.s2v81	http://dx.doi.org/10.5061/dryad.s2v81	1990s	2.5 arc minute
BIO12	MERRAclim generation	MERRAclim.2_5m_mean_80s	humidity mean	BIO12_MERRAclim.2_5m_mean_80s	2_5m_mean_80s.zip	Dryad Digital Repository	doi:10.5061/dryad.s2v81	http://dx.doi.org/10.5061/dryad.s2v81	1980s	2.5 arc minute
BIO13	MERRAclim generation	MERRAclim.2_5m_mean_80s	humidity mean	BIO13_MERRAclim.2_5m_mean_80s	2_5m_mean_80s.zip	Dryad Digital Repository	doi:10.5061/dryad.s2v81	http://dx.doi.org/10.5061/dryad.s2v81	1980s	2.5 arc minute
BIO14	MERRAclim generation	MERRAclim.2_5m_mean_80s	humidity mean	BIO14_MERRAclim.2_5m_mean_80s	2_5m_mean_80s.zip	Dryad Digital Repository	doi:10.5061/dryad.s2v81	http://dx.doi.org/10.5061/dryad.s2v81	1980s	2.5 arc minute
BIO15	MERRAclim generation	MERRAclim.2_5m_mean_80s	humidity mean	BIO15_MERRAclim.2_5m_mean_80s	2_5m_mean_80s.zip	Dryad Digital Repository	doi:10.5061/dryad.s2v81	http://dx.doi.org/10.5061/dryad.s2v81	1980s	2.5 arc minute
BIO16	MERRAclim generation	MERRAclim.2_5m_mean_80s	humidity mean	BIO16_MERRAclim.2_5m_mean_80s	2_5m_mean_80s.zip	Dryad Digital Repository	doi:10.5061/dryad.s2v81	http://dx.doi.org/10.5061/dryad.s2v81	1980s	2.5 arc minute
BIO17	MERRAclim generation	MERRAclim.2_5m_mean_80s	humidity mean	BIO17_MERRAclim.2_5m_mean_80s	2_5m_mean_80s.zip	Dryad Digital Repository	doi:10.5061/dryad.s2v81	http://dx.doi.org/10.5061/dryad.s2v81	1980s	2.5 arc minute
BIO18	MERRAclim generation	MERRAclim.2_5m_mean_80s	humidity mean	BIO18_MERRAclim.2_5m_mean_80s	2_5m_mean_80s.zip	Dryad Digital Repository	doi:10.5061/dryad.s2v81	http://dx.doi.org/10.5061/dryad.s2v81	1980s	2.5 arc minute
BIO19	MERRAclim generation	MERRAclim.2_5m_mean_80s	humidity mean	BIO19_MERRAclim.2_5m_mean_80s	2_5m_mean_80s.zip	Dryad Digital Repository	doi:10.5061/dryad.s2v81	http://dx.doi.org/10.5061/dryad.s2v81	1980s	2.5 arc minute
BIO12	MERRAclim generation	MERRAclim.2_5m_min_00s	humidity min	BIO12_MERRAclim.2_5m_min_00s	2_5m_min_00s.zip	Dryad Digital Repository	doi:10.5061/dryad.s2v81	http://dx.doi.org/10.5061/dryad.s2v81	2000s	2.5 arc minute
BIO13	MERRAclim generation	MERRAclim.2_5m_min_00s	humidity min	BIO13_MERRAclim.2_5m_min_00s	2_5m_min_00s.zip	Dryad Digital Repository	doi:10.5061/dryad.s2v81	http://dx.doi.org/10.5061/dryad.s2v81	2000s	2.5 arc minute
BIO14	MERRAclim generation	MERRAclim.2_5m_min_00s	humidity min	BIO14_MERRAclim.2_5m_min_00s	2_5m_min_00s.zip	Dryad Digital Repository	doi:10.5061/dryad.s2v81	http://dx.doi.org/10.5061/dryad.s2v81	2000s	2.5 arc minute
BIO15	MERRAclim generation	MERRAclim.2_5m_min_00s	humidity min	BIO15_MERRAclim.2_5m_min_00s	2_5m_min_00s.zip	Dryad Digital Repository	doi:10.5061/dryad.s2v81	http://dx.doi.org/10.5061/dryad.s2v81	2000s	2.5 arc minute
BIO16	MERRAclim generation	MERRAclim.2_5m_min_00s	humidity min	BIO16_MERRAclim.2_5m_min_00s	2_5m_min_00s.zip	Dryad Digital Repository	doi:10.5061/dryad.s2v81	http://dx.doi.org/10.5061/dryad.s2v81	2000s	2.5 arc minute
BIO17	MERRAclim generation	MERRAclim.2_5m_min_00s	humidity min	BIO17_MERRAclim.2_5m_min_00s	2_5m_min_00s.zip	Dryad Digital Repository	doi:10.5061/dryad.s2v81	http://dx.doi.org/10.5061/dryad.s2v81	2000s	2.5 arc minute
BIO18	MERRAclim generation	MERRAclim.2_5m_min_00s	humidity min	BIO18_MERRAclim.2_5m_min_00s	2_5m_min_00s.zip	Dryad Digital Repository	doi:10.5061/dryad.s2v81	http://dx.doi.org/10.5061/dryad.s2v81	2000s	2.5 arc minute
BIO19	MERRAclim generation	MERRAclim.2_5m_min_00s	humidity min	BIO19_MERRAclim.2_5m_min_00s	2_5m_min_00s.zip	Dryad Digital Repository	doi:10.5061/dryad.s2v81	http://dx.doi.org/10.5061/dryad.s2v81	2000s	2.5 arc minute
BIO12	MERRAclim generation	MERRAclim.2_5m_min_90s	humidity min	BIO12_MERRAclim.2_5m_min_90s	2_5m_min_90s.zip	Dryad Digital Repository	doi:10.5061/dryad.s2v81	http://dx.doi.org/10.5061/dryad.s2v81	1990s	2.5 arc minute
BIO13	MERRAclim generation	MERRAclim.2_5m_min_90s	humidity min	BIO13_MERRAclim.2_5m_min_90s	2_5m_min_90s.zip	Dryad Digital Repository	doi:10.5061/dryad.s2v81	http://dx.doi.org/10.5061/dryad.s2v81	1990s	2.5 arc minute
BIO14	MERRAclim generation	MERRAclim.2_5m_min_90s	humidity min	BIO14_MERRAclim.2_5m_min_90s	2_5m_min_90s.zip	Dryad Digital Repository	doi:10.5061/dryad.s2v81	http://dx.doi.org/10.5061/dryad.s2v81	1990s	2.5 arc minute
BIO15	MERRAclim generation	MERRAclim.2_5m_min_90s	humidity min	BIO15_MERRAclim.2_5m_min_90s	2_5m_min_90s.zip	Dryad Digital Repository	doi:10.5061/dryad.s2v81	http://dx.doi.org/10.5061/dryad.s2v81	1990s	2.5 arc minute
BIO16	MERRAclim generation	MERRAclim.2_5m_min_90s	humidity min	BIO16_MERRAclim.2_5m_min_90s	2_5m_min_90s.zip	Dryad Digital Repository	doi:10.5061/dryad.s2v81	http://dx.doi.org/10.5061/dryad.s2v81	1990s	2.5 arc minute
BIO17	MERRAclim generation	MERRAclim.2_5m_min_90s	humidity min	BIO17_MERRAclim.2_5m_min_90s	2_5m_min_90s.zip	Dryad Digital Repository	doi:10.5061/dryad.s2v81	http://dx.doi.org/10.5061/dryad.s2v81	1990s	2.5 arc minute
BIO18	MERRAclim generation	MERRAclim.2_5m_min_90s	humidity min	BIO18_MERRAclim.2_5m_min_90s	2_5m_min_90s.zip	Dryad Digital Repository	doi:10.5061/dryad.s2v81	http://dx.doi.org/10.5061/dryad.s2v81	1990s	2.5 arc minute
BIO19	MERRAclim generation	MERRAclim.2_5m_min_90s	humidity min	BIO19_MERRAclim.2_5m_min_90s	2_5m_min_90s.zip	Dryad Digital Repository	doi:10.5061/dryad.s2v81	http://dx.doi.org/10.5061/dryad.s2v81	1990s	2.5 arc minute
BIO12	MERRAclim generation	MERRAclim.2_5m_min_80s	humidity min	BIO12_MERRAclim.2_5m_min_80s	2_5m_min_80s.zip	Dryad Digital Repository	doi:10.5061/dryad.s2v81	http://dx.doi.org/10.5061/dryad.s2v81	1980s	2.5 arc minute
BIO13	MERRAclim generation	MERRAclim.2_5m_min_80s	humidity min	BIO13_MERRAclim.2_5m_min_80s	2_5m_min_80s.zip	Dryad Digital Repository	doi:10.5061/dryad.s2v81	http://dx.doi.org/10.5061/dryad.s2v81	1980s	2.5 arc minute
BIO14	MERRAclim generation	MERRAclim.2_5m_min_80s	humidity min	BIO14_MERRAclim.2_5m_min_80s	2_5m_min_80s.zip	Dryad Digital Repository	doi:10.5061/dryad.s2v81	http://dx.doi.org/10.5061/dryad.s2v81	1980s	2.5 arc minute
BIO15	MERRAclim generation	MERRAclim.2_5m_min_80s	humidity min	BIO15_MERRAclim.2_5m_min_80s	2_5m_min_80s.zip	Dryad Digital Repository	doi:10.5061/dryad.s2v81	http://dx.doi.org/10.5061/dryad.s2v81	1980s	2.5 arc minute
BIO16	MERRAclim generation	MERRAclim.2_5m_min_80s	humidity min	BIO16_MERRAclim.2_5m_min_80s	2_5m_min_80s.zip	Dryad Digital Repository	doi:10.5061/dryad.s2v81	http://dx.doi.org/10.5061/dryad.s2v81	1980s	2.5 arc minute
BIO17	MERRAclim generation	MERRAclim.2_5m_min_80s	humidity min	BIO17_MERRAclim.2_5m_min_80s	2_5m_min_80s.zip	Dryad Digital Repository	doi:10.5061/dryad.s2v81	http://dx.doi.org/10.5061/dryad.s2v81	1980s	2.5 arc minute
BIO18	MERRAclim generation	MERRAclim.2_5m_min_80s	humidity min	BIO18_MERRAclim.2_5m_min_80s	2_5m_min_80s.zip	Dryad Digital Repository	doi:10.5061/dryad.s2v81	http://dx.doi.org/10.5061/dryad.s2v81	1980s	2.5 arc minute
BIO19	MERRAclim generation	MERRAclim.2_5m_min_80s	humidity min	BIO19_MERRAclim.2_5m_min_80s	2_5m_min_80s.zip	Dryad Digital Repository	doi:10.5061/dryad.s2v81	http://dx.doi.org/10.5061/dryad.s2v81	1980s	2.5 arc minute
